# Supplementary material for: (7aR*,12bS*)-8,12b-Dihydro-7aH-indeno­[1′,2′:5,6][1,4]selenazino[2,3,4-ij]quinolin-13-ium hydrogen sulfate
Source: Acta Crystallogr Sect E Struct Rep Online. 2011 Nov 12;67(Pt 12):o3286–7. doi: 10.1107/S1600536811047167 (PMC3238942; doi:10.1107/S1600536811047167)
Supplement: Supplementary file 1 [file e-67-o3286-sup1.cif]

##############################################################################
#                                                                            #
# This CIF contains the data in a paper accepted for publication in          #
# Acta Crystallographica Section E. It conforms to the requirements of       #
# Notes for Authors for Acta Crystallographica Section E, and has been       #
# peer reviewed under the auspices of the IUCr Commission on Journals.       #
#                                                                            #
# Full details of the Crystallographic Information File format               #
# are given in the paper "The Crystallographic Information File (CIF):       #
# a New Standard Archive File for Crystallography" by S. R. Hall, F. H.      #
# Allen and I. D. Brown [Acta Cryst. (1991), A47, 655-685].                  #
#                                                                            #
# The current version of the core CIF dictionary is obtainable from          #
# ftp://ftp.iucr.org/pub/cif_core.dic.                                       #
#                                                                            #
# Software is freely available for graphical display of the structure(s)     #
# in this CIF. For information consult the CIF software page                 #
# http://www.iucr.org/resources/cif/software.                                #
#                                                                            #
# This file may be used for bona fide research purposes within the           #
# scientific community so long as proper attribution is given to the journal # 
# article from which it was obtained.                                        #
#                                                                            #
##############################################################################
data_global
_audit_creation_method     'from SHELXL97 CIF and IUCr SHELXL97-template'
_journal_date_recd_electronic     2011-10-31
_journal_date_accepted     2011-11-08
_journal_name_full     'Acta Crystallographica, Section E'
_journal_year     2011
_journal_volume     67
_journal_issue     12
_journal_page_first     o3286
_journal_page_last     o3287
_journal_paper_category     QO
_journal_coeditor_code     RK2313
_publ_contact_author_name     'Gunay Z. Mammadova'
_publ_contact_author_address
;
Baku State University, Z. Khalilov St. 23, Baku AZ-1148, Azerbaijan
;
_publ_contact_author_email     'gunka479@mail.ru'
_publ_contact_author_fax     '+994(012)4983376'
_publ_contact_author_phone     '+994(012)5108547'
_publ_section_title
;\
(7a<i>R</i>*,12b<i>S</i>*)-8,12b-Dihydro-7a<i>H</i>-indeno[1',2':5,6][1,4]\
selenazino[2,3,4-<i>ij</i>]quinolin-13-ium hydrogen sulfate
;
loop_
    _publ_author_name
    _publ_author_footnote
    _publ_author_address
    'Gunay Z. Mammadova' .
;
Baku State University,
Z. Khalilov St. 23, Baku AZ-1148, Azerbaijan
;
    'Zhanna V. Matsulevich' .
;
R.E. Alekseev Nizhny Novgorod State Technical University,
24 Minin St., Nizhny Novgorod, 603950 Russian Federation
;
    'Galina N. Borisova' .
;
R.E. Alekseev Nizhny Novgorod State Technical University,
24 Minin St., Nizhny Novgorod, 603950 Russian Federation
;
    'Alexander V. Borisov' .
;
R.E. Alekseev Nizhny Novgorod State Technical University,
24 Minin St., Nizhny Novgorod, 603950 Russian Federation
;
    'Victor N. Khrustalev' .
;
X-Ray Structural Centre,
A.N. Nesmeyanov Institute of Organoelement Compounds,
Russian Academy of Sciences,
28 Vavilov St., B-0334 Moscow, 119991 Russian Federation
;
data_I
_audit_creation_method     SHELXL97
_chemical_name_systematic
;
(7a<i>R</i>*,12b<i>S</i>*)-8,12b-Dihydro-7a<i>H</i>-
indeno[1',2':5,6][1,4]selenazino[2,3,4-<i>ij</i>]quinolin-13-ium
hydrogen sulfate
;
_chemical_name_common     ?
_chemical_formula_moiety     'C18 H14 N Se +, H O4 S -'
_chemical_formula_sum     'C18 H15 N O4 S Se'
_chemical_formula_iupac     'C18 H14 N Se +, H S O4 -'
_chemical_formula_weight     420.34
_chemical_melting_point_gt     502
_chemical_melting_point_lt     503
_symmetry_cell_setting     monoclinic
_symmetry_space_group_name_H-M     'P 21/c'
_symmetry_space_group_name_Hall     '-P 2ybc'
loop_
    _symmetry_equiv_pos_as_xyz
    'x, y, z'
    '-x, y+1/2, -z+1/2'
    '-x, -y, -z'
    'x, -y-1/2, z-1/2'
_cell_length_a     11.1355(11)
_cell_length_b     19.5653(19)
_cell_length_c     7.9609(8)
_cell_angle_alpha     90.00
_cell_angle_beta     107.005(2)
_cell_angle_gamma     90.00
_cell_volume     1658.6(3)
_cell_formula_units_Z     4
_cell_measurement_reflns_used     2341
_cell_measurement_theta_min     2.18
_cell_measurement_theta_max     24.84
_cell_measurement_temperature     120(2)
_exptl_crystal_description     'needle'
_exptl_crystal_colour     'orange'
_exptl_crystal_size_max     0.20
_exptl_crystal_size_mid     0.02
_exptl_crystal_size_min     0.02
_exptl_crystal_density_diffrn     1.683
_exptl_crystal_density_meas     ?
_exptl_crystal_density_method     'not measured'
_exptl_crystal_F_000     848
_exptl_absorpt_coefficient_mu     2.414
_exptl_absorpt_correction_type     multi-scan
_exptl_absorpt_process_details     '(<i>SADABS</i>; Sheldrick, 1998)'
_exptl_absorpt_correction_T_min     0.644
_exptl_absorpt_correction_T_max     0.953
_diffrn_ambient_temperature     120(2)
_diffrn_radiation_type     'MoK\a'
_diffrn_radiation_wavelength     0.71073
_diffrn_radiation_source     'fine-focus sealed tube'
_diffrn_radiation_monochromator     'graphite'
_diffrn_measurement_device_type     'Bruker SMART 1K CCD'
_diffrn_measurement_method     '\f and \w scans'
_diffrn_detector_area_resol_mean     ?
_diffrn_reflns_number     14396
_diffrn_reflns_av_R_equivalents     0.0543
_diffrn_reflns_av_sigmaI/netI     0.0552
_diffrn_reflns_theta_min     1.91
_diffrn_reflns_theta_max     28.00
_diffrn_reflns_theta_full     28.00
_diffrn_measured_fraction_theta_max     1.000
_diffrn_measured_fraction_theta_full     1.000
_diffrn_reflns_limit_h_min     -14
_diffrn_reflns_limit_h_max     14
_diffrn_reflns_limit_k_min     -24
_diffrn_reflns_limit_k_max     25
_diffrn_reflns_limit_l_min     -10
_diffrn_reflns_limit_l_max     10
_refine_special_details
;
 Refinement of <i>F</i>^2^ against ALL reflections. The weighted
 <i>R</i>-factor <i>wR</i> and goodness of fit <i>S</i> are based on
 <i>F</i>^2^, conventional <i>R</i>-factors <i>R</i> are based on <i>F</i>,
 with <i>F</i> set to zero for negative <i>F</i>^2^. The threshold expression
 of <i>F</i>^2^ > \s(<i>F</i>^2^) is used only for calculating
 <i>R</i>-factors(gt) <i>etc</i>. and is not relevant to the choice of
 reflections for refinement. <i>R</i>-factors based on <i>F</i>^2^ are
 statistically about twice as large as those based on <i>F</i>, and
 <i>R</i>-factors based on ALL data will be even larger.
;
_reflns_number_total     4007
_reflns_number_gt     2902
_reflns_threshold_expression     I>2\s(I)
_refine_ls_structure_factor_coef     Fsqd
_refine_ls_matrix_type     full
_refine_ls_R_factor_all     0.0716
_refine_ls_R_factor_gt     0.0439
_refine_ls_wR_factor_gt     0.0989
_refine_ls_wR_factor_ref     0.1139
_refine_ls_goodness_of_fit_ref     1.000
_refine_ls_restrained_S_all     1.000
_refine_ls_number_reflns     4007
_refine_ls_number_parameters     226
_refine_ls_number_restraints     0
_refine_ls_hydrogen_treatment     constr
_refine_ls_weighting_scheme     calc
_refine_ls_weighting_details
            'calc w=1/[\s^2^(Fo^2^)+(0.054P)^2^+2.36P] where P=(Fo^2^+2Fc^2^)/3'
_atom_sites_solution_hydrogens     difmap
_atom_sites_solution_primary     direct
_atom_sites_solution_secondary     difmap
_refine_ls_shift/su_max     0.001
_refine_ls_shift/su_mean     0.000
_refine_diff_density_max     1.000
_refine_diff_density_min     -0.510
_refine_ls_extinction_method     'none'
_refine_ls_extinction_coef     ?
loop_
    _atom_type_symbol
    _atom_type_description
    _atom_type_scat_dispersion_real
    _atom_type_scat_dispersion_imag
    _atom_type_scat_source
    'C' 'C' 0.0033 0.0016
                         'International Tables Vol C Tables 4.2.6.8 and 6.1.1.4'
    'H' 'H' 0.0000 0.0000
                         'International Tables Vol C Tables 4.2.6.8 and 6.1.1.4'
    'N' 'N' 0.0061 0.0033
                         'International Tables Vol C Tables 4.2.6.8 and 6.1.1.4'
    'O' 'O' 0.0106 0.0060
                         'International Tables Vol C Tables 4.2.6.8 and 6.1.1.4'
    'S' 'S' 0.1246 0.1234
                         'International Tables Vol C Tables 4.2.6.8 and 6.1.1.4'
    'Se' 'Se' -0.0929 2.2259
                         'International Tables Vol C Tables 4.2.6.8 and 6.1.1.4'
_computing_data_collection     '<i>SMART</i> (Bruker, 1998)'
_computing_cell_refinement     '<i>SAINT</i> (Bruker, 1998)'
_computing_data_reduction     '<i>SAINT</i> (Bruker, 1998)'
_computing_structure_solution     '<i>SHELXTL</i> (Sheldrick, 2008)'
_computing_structure_refinement     '<i>SHELXTL</i> (Sheldrick, 2008)'
_computing_molecular_graphics     '<i>SHELXTL</i> (Sheldrick, 2008)'
_computing_publication_material     '<i>SHELXTL</i> (Sheldrick, 2008)'
loop_
    _atom_site_type_symbol
    _atom_site_label
    _atom_site_fract_x
    _atom_site_fract_y
    _atom_site_fract_z
    _atom_site_U_iso_or_equiv
    _atom_site_adp_type
    _atom_site_calc_flag
    _atom_site_refinement_flags
    _atom_site_occupancy
    _atom_site_symmetry_multiplicity
    _atom_site_disorder_assembly
    _atom_site_disorder_group
    C C1 0.1870(3) 0.58708(18) 0.3376(5) 0.0216(7) Uani d . 1 1 . .
    H H1 0.2013 0.6277 0.4059 0.026 Uiso calc R 1 1 . .
    C C2 0.1119(3) 0.53643(18) 0.3759(5) 0.0242(8) Uani d . 1 1 . .
    H H2 0.0772 0.5420 0.4708 0.029 Uiso calc R 1 1 . .
    C C3 0.0884(3) 0.47893(19) 0.2765(5) 0.0236(7) Uani d . 1 1 . .
    H H3 0.0365 0.4441 0.3010 0.028 Uiso calc R 1 1 . .
    C C3A 0.1413(3) 0.47090(17) 0.1365(4) 0.0183(7) Uani d . 1 1 . .
    C C4 0.1189(3) 0.40994(19) 0.0350(5) 0.0227(7) Uani d . 1 1 . .
    H H4 0.0648 0.3756 0.0564 0.027 Uiso calc R 1 1 . .
    C C5 0.1763(3) 0.40145(19) -0.0938(5) 0.0246(8) Uani d . 1 1 . .
    H H5 0.1622 0.3608 -0.1621 0.030 Uiso calc R 1 1 . .
    C C6 0.2556(3) 0.45222(19) -0.1259(4) 0.0224(7) Uani d . 1 1 . .
    H H6 0.2938 0.4452 -0.2167 0.027 Uiso calc R 1 1 . .
    C C6A 0.2801(3) 0.51193(17) -0.0303(4) 0.0192(7) Uani d . 1 1 . .
    Se Se7 0.40049(3) 0.571862(19) -0.07394(4) 0.02345(12) Uani d . 1 1 . .
    C C7A 0.3453(3) 0.65434(18) 0.0190(4) 0.0218(7) Uani d . 1 1 . .
    H H7A 0.2719 0.6763 -0.0679 0.026 Uiso calc R 1 1 . .
    C C8 0.4599(3) 0.70229(18) 0.0743(4) 0.0242(8) Uani d . 1 1 . .
    H H8A 0.5125 0.6978 -0.0061 0.029 Uiso calc R 1 1 . .
    H H8B 0.4334 0.7505 0.0757 0.029 Uiso calc R 1 1 . .
    C C8A 0.5298(3) 0.67800(17) 0.2574(4) 0.0208(7) Uani d . 1 1 . .
    C C9 0.6519(3) 0.69027(18) 0.3579(5) 0.0237(7) Uani d . 1 1 . .
    H H9 0.7065 0.7171 0.3129 0.028 Uiso calc R 1 1 . .
    C C10 0.6934(3) 0.6625(2) 0.5264(5) 0.0274(8) Uani d . 1 1 . .
    H H10 0.7772 0.6704 0.5967 0.033 Uiso calc R 1 1 . .
    C C11 0.6130(3) 0.6235(2) 0.5921(5) 0.0274(8) Uani d . 1 1 . .
    H H11 0.6426 0.6048 0.7070 0.033 Uiso calc R 1 1 . .
    C C12 0.4901(3) 0.61157(18) 0.4919(4) 0.0215(7) Uani d . 1 1 . .
    H H12 0.4349 0.5851 0.5369 0.026 Uiso calc R 1 1 . .
    C C12A 0.4499(3) 0.63916(16) 0.3249(4) 0.0164(6) Uani d . 1 1 . .
    C C12B 0.3200(3) 0.64029(17) 0.1943(4) 0.0182(7) Uani d . 1 1 . .
    H H12B 0.2770 0.6818 0.2221 0.022 Uiso calc R 1 1 . .
    N N13 0.2398(2) 0.58057(13) 0.2079(3) 0.0155(5) Uani d . 1 1 . .
    C C13A 0.2219(3) 0.52230(17) 0.1038(4) 0.0165(6) Uani d . 1 1 . .
    S S1 0.07534(8) 0.71231(4) 0.61913(10) 0.01767(18) Uani d . 1 1 . .
    O O1 0.1979(2) 0.70926(12) 0.5924(3) 0.0217(5) Uani d . 1 1 . .
    O O2 0.0535(2) 0.66144(13) 0.7377(3) 0.0268(6) Uani d . 1 1 . .
    O O3 0.0469(2) 0.78149(12) 0.6674(3) 0.0232(5) Uani d . 1 1 . .
    O O4 -0.0231(2) 0.69555(14) 0.4394(3) 0.0290(6) Uani d . 1 1 . .
    H H4O 0.0104 0.7065 0.3440 0.043 Uiso d R 1 1 . .
loop_
    _atom_site_aniso_label
    _atom_site_aniso_U_11
    _atom_site_aniso_U_22
    _atom_site_aniso_U_33
    _atom_site_aniso_U_12
    _atom_site_aniso_U_13
    _atom_site_aniso_U_23
    C1 0.0230(17) 0.0187(18) 0.0244(17) 0.0016(14) 0.0093(14) -0.0044(13)
    C2 0.0268(18) 0.025(2) 0.0273(18) -0.0002(15) 0.0177(15) -0.0031(14)
    C3 0.0234(17) 0.0207(18) 0.0289(18) -0.0007(14) 0.0111(15) 0.0006(14)
    C3A 0.0149(15) 0.0174(17) 0.0213(16) 0.0016(13) 0.0034(13) -0.0001(13)
    C4 0.0169(16) 0.0240(19) 0.0252(17) -0.0037(14) 0.0028(14) -0.0028(14)
    C5 0.0223(18) 0.0213(18) 0.0274(18) -0.0050(14) 0.0028(15) -0.0100(14)
    C6 0.0197(17) 0.0265(19) 0.0206(16) 0.0021(15) 0.0052(14) -0.0053(14)
    C6A 0.0184(16) 0.0206(18) 0.0184(15) -0.0026(13) 0.0049(13) -0.0009(13)
    Se7 0.0276(2) 0.0244(2) 0.02247(19) -0.00505(15) 0.01375(14) -0.00375(14)
    C7A 0.0265(18) 0.0193(18) 0.0191(16) 0.0015(14) 0.0059(14) 0.0041(13)
    C8 0.032(2) 0.0197(18) 0.0226(17) -0.0019(15) 0.0101(15) 0.0031(14)
    C8A 0.0270(18) 0.0117(16) 0.0262(17) 0.0012(14) 0.0119(15) -0.0013(13)
    C9 0.0201(17) 0.0204(18) 0.0335(19) -0.0041(14) 0.0122(15) -0.0062(15)
    C10 0.0180(17) 0.034(2) 0.0269(18) 0.0022(15) 0.0015(14) -0.0095(16)
    C11 0.0248(19) 0.029(2) 0.0254(18) 0.0051(16) 0.0026(15) 0.0003(15)
    C12 0.0204(17) 0.0222(18) 0.0214(16) 0.0024(14) 0.0055(13) 0.0022(14)
    C12A 0.0169(15) 0.0141(16) 0.0179(15) 0.0012(13) 0.0046(12) -0.0031(12)
    C12B 0.0186(16) 0.0150(16) 0.0195(16) -0.0001(13) 0.0034(13) 0.0009(13)
    N13 0.0144(13) 0.0135(14) 0.0190(13) 0.0012(10) 0.0056(10) 0.0001(10)
    C13A 0.0126(14) 0.0155(16) 0.0188(15) 0.0018(12) 0.0007(12) -0.0017(12)
    S1 0.0187(4) 0.0188(4) 0.0159(4) -0.0036(3) 0.0057(3) -0.0017(3)
    O1 0.0203(12) 0.0209(13) 0.0244(12) -0.0030(10) 0.0074(10) -0.0040(10)
    O2 0.0313(14) 0.0236(14) 0.0261(13) -0.0067(11) 0.0095(11) 0.0032(10)
    O3 0.0317(14) 0.0212(13) 0.0189(11) 0.0032(11) 0.0107(10) 0.0012(10)
    O4 0.0227(13) 0.0483(17) 0.0163(12) -0.0130(12) 0.0064(10) -0.0072(11)
_geom_special_details
;
 All s.u.'s (except the s.u. in the dihedral angle between two l.s. planes) are
 estimated using the full covariance matrix. The cell s.u.'s are taken into
 account individually in the estimation of s.u.'s in distances, angles and
 torsion angles; correlations between s.u.'s in cell parameters are only used
 when they are defined by crystal symmetry. An approximate (isotropic)
 treatment of cell s.u.'s is used for estimating s.u.'s involving l.s. planes.
;
loop_
    _geom_bond_atom_site_label_1
    _geom_bond_atom_site_label_2
    _geom_bond_site_symmetry_2
    _geom_bond_distance
    _geom_bond_publ_flag
    C1 N13 . 1.336(4) ?
    C1 C2 . 1.386(5) ?
    C1 H1 . 0.9500 ?
    C2 C3 . 1.356(5) ?
    C2 H2 . 0.9500 ?
    C3 C3A . 1.414(5) ?
    C3 H3 . 0.9500 ?
    C3A C4 . 1.421(5) ?
    C3A C13A . 1.422(5) ?
    C4 C5 . 1.368(5) ?
    C4 H4 . 0.9500 ?
    C5 C6 . 1.401(5) ?
    C5 H5 . 0.9500 ?
    C6 C6A . 1.377(5) ?
    C6 H6 . 0.9500 ?
    C6A C13A . 1.416(4) ?
    C6A Se7 . 1.888(3) ?
    Se7 C7A . 1.948(3) ?
    C7A C12B . 1.527(4) ?
    C7A C8 . 1.541(5) ?
    C7A H7A . 1.0000 ?
    C8 C8A . 1.514(5) ?
    C8 H8A . 0.9900 ?
    C8 H8B . 0.9900 ?
    C8A C9 . 1.382(5) ?
    C8A C12A . 1.391(4) ?
    C9 C10 . 1.395(5) ?
    C9 H9 . 0.9500 ?
    C10 C11 . 1.390(5) ?
    C10 H10 . 0.9500 ?
    C11 C12 . 1.388(5) ?
    C11 H11 . 0.9500 ?
    C12 C12A . 1.383(5) ?
    C12 H12 . 0.9500 ?
    C12A C12B . 1.515(4) ?
    C12B N13 . 1.494(4) ?
    C12B H12B . 1.0000 ?
    N13 C13A . 1.389(4) ?
    S1 O2 . 1.441(2) ?
    S1 O1 . 1.443(2) ?
    S1 O3 . 1.467(2) ?
    S1 O4 . 1.562(2) ?
    O4 H4O . 0.9632 ?
loop_
    _geom_angle_atom_site_label_1
    _geom_angle_atom_site_label_2
    _geom_angle_atom_site_label_3
    _geom_angle_site_symmetry_1
    _geom_angle_site_symmetry_3
    _geom_angle
    _geom_angle_publ_flag
    N13 C1 C2 . . 122.1(3) ?
    N13 C1 H1 . . 118.9 ?
    C2 C1 H1 . . 118.9 ?
    C3 C2 C1 . . 119.4(3) ?
    C3 C2 H2 . . 120.3 ?
    C1 C2 H2 . . 120.3 ?
    C2 C3 C3A . . 119.9(3) ?
    C2 C3 H3 . . 120.1 ?
    C3A C3 H3 . . 120.1 ?
    C3 C3A C4 . . 119.8(3) ?
    C3 C3A C13A . . 119.8(3) ?
    C4 C3A C13A . . 120.3(3) ?
    C5 C4 C3A . . 119.0(3) ?
    C5 C4 H4 . . 120.5 ?
    C3A C4 H4 . . 120.5 ?
    C4 C5 C6 . . 120.5(3) ?
    C4 C5 H5 . . 119.7 ?
    C6 C5 H5 . . 119.7 ?
    C6A C6 C5 . . 122.3(3) ?
    C6A C6 H6 . . 118.8 ?
    C5 C6 H6 . . 118.8 ?
    C6 C6A C13A . . 118.5(3) ?
    C6 C6A Se7 . . 117.5(3) ?
    C13A C6A Se7 . . 123.8(2) ?
    C6A Se7 C7A . . 97.16(15) ?
    C12B C7A C8 . . 102.0(3) ?
    C12B C7A Se7 . . 111.2(2) ?
    C8 C7A Se7 . . 106.6(2) ?
    C12B C7A H7A . . 112.2 ?
    C8 C7A H7A . . 112.2 ?
    Se7 C7A H7A . . 112.2 ?
    C8A C8 C7A . . 103.5(3) ?
    C8A C8 H8A . . 111.1 ?
    C7A C8 H8A . . 111.1 ?
    C8A C8 H8B . . 111.1 ?
    C7A C8 H8B . . 111.1 ?
    H8A C8 H8B . . 109.0 ?
    C9 C8A C12A . . 120.2(3) ?
    C9 C8A C8 . . 130.1(3) ?
    C12A C8A C8 . . 109.7(3) ?
    C8A C9 C10 . . 118.8(3) ?
    C8A C9 H9 . . 120.6 ?
    C10 C9 H9 . . 120.6 ?
    C11 C10 C9 . . 120.5(3) ?
    C11 C10 H10 . . 119.8 ?
    C9 C10 H10 . . 119.8 ?
    C12 C11 C10 . . 120.8(3) ?
    C12 C11 H11 . . 119.6 ?
    C10 C11 H11 . . 119.6 ?
    C12A C12 C11 . . 118.3(3) ?
    C12A C12 H12 . . 120.8 ?
    C11 C12 H12 . . 120.8 ?
    C12 C12A C8A . . 121.4(3) ?
    C12 C12A C12B . . 129.9(3) ?
    C8A C12A C12B . . 108.5(3) ?
    N13 C12B C12A . . 114.2(3) ?
    N13 C12B C7A . . 118.7(3) ?
    C12A C12B C7A . . 103.6(3) ?
    N13 C12B H12B . . 106.5 ?
    C12A C12B H12B . . 106.5 ?
    C7A C12B H12B . . 106.5 ?
    C1 N13 C13A . . 121.4(3) ?
    C1 N13 C12B . . 112.9(3) ?
    C13A N13 C12B . . 125.7(3) ?
    N13 C13A C6A . . 123.4(3) ?
    N13 C13A C3A . . 117.3(3) ?
    C6A C13A C3A . . 119.3(3) ?
    O2 S1 O1 . . 114.60(15) ?
    O2 S1 O3 . . 112.03(15) ?
    O1 S1 O3 . . 111.29(15) ?
    O2 S1 O4 . . 104.34(15) ?
    O1 S1 O4 . . 107.28(14) ?
    O3 S1 O4 . . 106.62(15) ?
    S1 O4 H4O . . 110.2 ?
loop_
    _geom_torsion_atom_site_label_1
    _geom_torsion_atom_site_label_2
    _geom_torsion_atom_site_label_3
    _geom_torsion_atom_site_label_4
    _geom_torsion_site_symmetry_1
    _geom_torsion_site_symmetry_2
    _geom_torsion_site_symmetry_3
    _geom_torsion_site_symmetry_4
    _geom_torsion
    _geom_torsion_publ_flag
    N13 C1 C2 C3 . . . . -1.6(5) ?
    C1 C2 C3 C3A . . . . 0.6(5) ?
    C2 C3 C3A C4 . . . . 178.6(3) ?
    C2 C3 C3A C13A . . . . 1.9(5) ?
    C3 C3A C4 C5 . . . . -176.5(3) ?
    C13A C3A C4 C5 . . . . 0.2(5) ?
    C3A C4 C5 C6 . . . . -0.3(5) ?
    C4 C5 C6 C6A . . . . 0.4(5) ?
    C5 C6 C6A C13A . . . . -0.5(5) ?
    C5 C6 C6A Se7 . . . . 174.4(3) ?
    C6 C6A Se7 C7A . . . . 159.0(3) ?
    C13A C6A Se7 C7A . . . . -26.4(3) ?
    C6A Se7 C7A C12B . . . . 44.9(3) ?
    C6A Se7 C7A C8 . . . . 155.2(2) ?
    C12B C7A C8 C8A . . . . 32.3(3) ?
    Se7 C7A C8 C8A . . . . -84.4(3) ?
    C7A C8 C8A C9 . . . . 163.5(3) ?
    C7A C8 C8A C12A . . . . -18.1(4) ?
    C12A C8A C9 C10 . . . . 0.6(5) ?
    C8 C8A C9 C10 . . . . 178.8(3) ?
    C8A C9 C10 C11 . . . . -0.3(5) ?
    C9 C10 C11 C12 . . . . -0.2(6) ?
    C10 C11 C12 C12A . . . . 0.3(5) ?
    C11 C12 C12A C8A . . . . 0.0(5) ?
    C11 C12 C12A C12B . . . . -173.6(3) ?
    C9 C8A C12A C12 . . . . -0.5(5) ?
    C8 C8A C12A C12 . . . . -179.0(3) ?
    C9 C8A C12A C12B . . . . 174.4(3) ?
    C8 C8A C12A C12B . . . . -4.2(4) ?
    C12 C12A C12B N13 . . . . -30.0(5) ?
    C8A C12A C12B N13 . . . . 155.7(3) ?
    C12 C12A C12B C7A . . . . -160.7(3) ?
    C8A C12A C12B C7A . . . . 25.1(3) ?
    C8 C7A C12B N13 . . . . -162.7(3) ?
    Se7 C7A C12B N13 . . . . -49.4(4) ?
    C8 C7A C12B C12A . . . . -34.8(3) ?
    Se7 C7A C12B C12A . . . . 78.5(3) ?
    C2 C1 N13 C13A . . . . 0.1(5) ?
    C2 C1 N13 C12B . . . . -178.1(3) ?
    C12A C12B N13 C1 . . . . 80.4(3) ?
    C7A C12B N13 C1 . . . . -156.9(3) ?
    C12A C12B N13 C13A . . . . -97.7(4) ?
    C7A C12B N13 C13A . . . . 25.0(4) ?
    C1 N13 C13A C6A . . . . -177.3(3) ?
    C12B N13 C13A C6A . . . . 0.6(5) ?
    C1 N13 C13A C3A . . . . 2.3(4) ?
    C12B N13 C13A C3A . . . . -179.7(3) ?
    C6 C6A C13A N13 . . . . -179.9(3) ?
    Se7 C6A C13A N13 . . . . 5.5(5) ?
    C6 C6A C13A C3A . . . . 0.5(5) ?
    Se7 C6A C13A C3A . . . . -174.2(2) ?
    C3 C3A C13A N13 . . . . -3.3(5) ?
    C4 C3A C13A N13 . . . . -179.9(3) ?
    C3 C3A C13A C6A . . . . 176.4(3) ?
    C4 C3A C13A C6A . . . . -0.3(5) ?
loop_
    _geom_hbond_atom_site_label_D
    _geom_hbond_atom_site_label_H
    _geom_hbond_atom_site_label_A
    _geom_hbond_site_symmetry_A
    _geom_hbond_distance_DH
    _geom_hbond_distance_HA
    _geom_hbond_distance_DA
    _geom_hbond_angle_DHA
    _geom_hbond_publ_flag
    O4 H4O O3 4_575 0.96 1.59 2.548(3) 171 yes
    C1 H1 O1 . 0.95 2.19 3.114(4) 165 yes
    C3 H3 O2 3_566 0.95 2.28 3.154(4) 153 yes
    C4 H4 O2 3_566 0.95 2.49 3.308(4) 144 yes
    C5 H5 O4 3_565 0.95 2.55 3.367(4) 145 yes
    C7A H7A O2 1_554 1.00 2.49 3.367(4) 146 yes
    C12B H12B O1 4_575 1.00 2.42 3.244(4) 139 yes
    C12B H12B O3 4_575 1.00 2.57 3.355(4) 135 yes
    C11 H11 Cg 3_666 0.95 2.78 3.679(4) 159 yes
_iucr_refine_instructions_details
;
TITL I in P2(1)/c
CELL 0.71073  11.1355  19.5653   7.9609  90.000 107.005  90.000
ZERR    4.00   0.0011   0.0019   0.0008   0.000   0.002   0.000
LATT  1
SYMM -X, 0.5+Y, 0.5-Z
SFAC C H N O S SE
UNIT 72 60 4 16 4 4
TEMP -153.0
SIZE 0.20 0.02 0.02
L.S. 12
BOND $H
ACTA
CONF
HTAB
WGHT    0.054000    2.360000
FVAR       0.40053
C1    1    0.186967    0.587079    0.337648    11.00000    0.02305    0.01866 =
         0.02444   -0.00442    0.00928    0.00159
AFIX  43
H1    2    0.201299    0.627724    0.405916    11.00000   -1.20000
AFIX   0
C2    1    0.111887    0.536434    0.375893    11.00000    0.02683    0.02472 =
         0.02729   -0.00315    0.01772   -0.00018
AFIX  43
H2    2    0.077234    0.541969    0.470835    11.00000   -1.20000
AFIX   0
C3    1    0.088374    0.478931    0.276540    11.00000    0.02341    0.02067 =
         0.02889    0.00061    0.01112   -0.00072
AFIX  43
H3    2    0.036452    0.444101    0.301010    11.00000   -1.20000
AFIX   0
C3A   1    0.141254    0.470898    0.136490    11.00000    0.01494    0.01738 =
         0.02134   -0.00009    0.00341    0.00159
C4    1    0.118873    0.409942    0.035033    11.00000    0.01691    0.02397 =
         0.02520   -0.00281    0.00278   -0.00365
AFIX  43
H4    2    0.064840    0.375585    0.056363    11.00000   -1.20000
AFIX   0
C5    1    0.176267    0.401449   -0.093813    11.00000    0.02229    0.02125 =
         0.02745   -0.00997    0.00280   -0.00503
AFIX  43
H5    2    0.162225    0.360813   -0.162115    11.00000   -1.20000
AFIX   0
C6    1    0.255613    0.452218   -0.125851    11.00000    0.01969    0.02653 =
         0.02062   -0.00526    0.00523    0.00213
AFIX  43
H6    2    0.293830    0.445194   -0.216656    11.00000   -1.20000
AFIX   0
C6A   1    0.280119    0.511929   -0.030314    11.00000    0.01838    0.02057 =
         0.01837   -0.00092    0.00487   -0.00264
SE7   6    0.400486    0.571862   -0.073938    11.00000    0.02762    0.02437 =
         0.02247   -0.00375    0.01375   -0.00505
C7A   1    0.345271    0.654337    0.019031    11.00000    0.02653    0.01927 =
         0.01910    0.00409    0.00593    0.00149
AFIX  13
H7A   2    0.271859    0.676263   -0.067853    11.00000   -1.20000
AFIX   0
C8    1    0.459855    0.702285    0.074283    11.00000    0.03173    0.01973 =
         0.02258    0.00310    0.01005   -0.00188
AFIX  23
H8A   2    0.512523    0.697810   -0.006056    11.00000   -1.20000
H8B   2    0.433379    0.750535    0.075665    11.00000   -1.20000
AFIX   0
C8A   1    0.529761    0.678002    0.257421    11.00000    0.02704    0.01167 =
         0.02620   -0.00133    0.01190    0.00123
C9    1    0.651854    0.690274    0.357865    11.00000    0.02009    0.02045 =
         0.03347   -0.00622    0.01222   -0.00414
AFIX  43
H9    2    0.706538    0.717135    0.312914    11.00000   -1.20000
AFIX   0
C10   1    0.693405    0.662540    0.526386    11.00000    0.01803    0.03407 =
         0.02690   -0.00951    0.00153    0.00219
AFIX  43
H10   2    0.777219    0.670380    0.596732    11.00000   -1.20000
AFIX   0
C11   1    0.613010    0.623499    0.592131    11.00000    0.02480    0.02898 =
         0.02540    0.00033    0.00262    0.00514
AFIX  43
H11   2    0.642559    0.604775    0.706983    11.00000   -1.20000
AFIX   0
C12   1    0.490102    0.611570    0.491909    11.00000    0.02040    0.02223 =
         0.02139    0.00217    0.00550    0.00242
AFIX  43
H12   2    0.434940    0.585112    0.536929    11.00000   -1.20000
AFIX   0
C12A  1    0.449939    0.639159    0.324882    11.00000    0.01694    0.01407 =
         0.01790   -0.00308    0.00456    0.00125
C12B  1    0.320013    0.640290    0.194334    11.00000    0.01861    0.01505 =
         0.01953    0.00093    0.00339   -0.00005
AFIX  13
H12B  2    0.276960    0.681799    0.222054    11.00000   -1.20000
AFIX   0
N13   3    0.239795    0.580570    0.207928    11.00000    0.01444    0.01347 =
         0.01903    0.00006    0.00556    0.00121
C13A  1    0.221946    0.522302    0.103794    11.00000    0.01259    0.01553 =
         0.01879   -0.00167    0.00071    0.00179
S1    5    0.075337    0.712307    0.619133    11.00000    0.01870    0.01882 =
         0.01590   -0.00170    0.00569   -0.00360
O1    4    0.197907    0.709256    0.592385    11.00000    0.02032    0.02089 =
         0.02441   -0.00405    0.00740   -0.00299
O2    4    0.053519    0.661435    0.737718    11.00000    0.03130    0.02356 =
         0.02611    0.00315    0.00950   -0.00674
O3    4    0.046860    0.781491    0.667403    11.00000    0.03173    0.02122 =
         0.01887    0.00116    0.01072    0.00322
O4    4   -0.023114    0.695553    0.439419    11.00000    0.02272    0.04825 =
         0.01634   -0.00715    0.00641   -0.01301
AFIX   3
H4O   2    0.010436    0.706453    0.344029    11.00000   -1.50000
AFIX   0
HKLF 4
REM  I in P2(1)/c
REM R1 =  0.0439 for   2902 Fo > 4sig(Fo)  and  0.0716 for all   4007 data
REM    226 parameters refined using      0 restraints
END
WGHT      0.0536      1.6424
REM Highest difference peak  1.000,  deepest hole -0.510,  1-sigma level  0.113
Q1    1   0.1180  0.7129  0.5236  11.00000  0.05    1.00
Q2    1   0.2022  0.4272 -0.2202  11.00000  0.05    0.93
Q3    1   0.5926  0.7177  0.0773  11.00000  0.05    0.80
Q4    1  -0.0773  0.5681  0.3791  11.00000  0.05    0.72
Q5    1   0.7283  0.7139  0.2326  11.00000  0.05    0.72
Q6    1   0.0740  0.3544  0.1285  11.00000  0.05    0.71
Q7    1   0.3376  0.6486  0.1217  11.00000  0.05    0.51
Q8    1   0.1159  0.4757  0.2017  11.00000  0.05    0.49
Q9    1   0.3821  0.6244  0.2549  11.00000  0.05    0.49
Q10   1   0.1406  0.4377  0.0864  11.00000  0.05    0.45
Q11   1   0.3238  0.5389 -0.0528  11.00000  0.05    0.44
Q12   1   0.6628  0.6904  0.4783  11.00000  0.05    0.43
Q13   1   0.4261  0.6381  0.4253  11.00000  0.05    0.43
Q14   1   0.4522  0.6106  0.5362  11.00000  0.05    0.43
Q15   1   0.4584  0.5406  0.0129  11.00000  0.05    0.43
Q16   1   0.4348  0.5719 -0.1741  11.00000  0.05    0.43
Q17   1   0.3922  0.6339  0.0012  11.00000  0.05    0.40
Q18   1   0.5468  0.6303  0.5430  11.00000  0.05    0.40
Q19   1   0.8165  0.6945  0.4208  11.00000  0.05    0.40
Q20   1   0.0402  0.4725 -0.0178  11.00000  0.05    0.39
;
