# Supplementary material for: (7aR*,12bS*)-8,12b-Dihydro-7aH-indeno­[1′,2′:5,6][1,4]selenazino[2,3,4-ij]quinolin-13-ium hydrogen sulfate
Source: Acta Crystallogr Sect E Struct Rep Online. 2011 Nov 12;67(Pt 12):o3286–7. doi: 10.1107/S1600536811047167 (PMC3238942; doi:10.1107/S1600536811047167)
Supplement: Supplementary file 2 [file e-67-o3286-Isup2.hkl]

# 
# h,k,l, Fc-squared, Fo-squared, sigma(Fo-squared) and status flag 
# 
data_I
_shelx_title ' M489a in P2(1)/c' 
_shelx_refln_list_code          4 
_shelx_F_calc_maximum      234.20 
_exptl_crystal_F_000       848.00 
_reflns_d_resolution_high  0.7570 
 
loop_ 
 _symmetry_equiv_pos_as_xyz 
 'x, y, z' 
 '-x, y+1/2, -z+1/2' 
 '-x, -y, -z' 
 'x, -y-1/2, z-1/2' 
 
_cell_length_a    11.1355 
_cell_length_b    19.5653 
_cell_length_c     7.9609 
_cell_angle_alpha  90.000 
_cell_angle_beta  107.005 
_cell_angle_gamma  90.000 
 
_shelx_F_squared_multiplier     1.000 
 
loop_ 
 _refln_index_h 
 _refln_index_k 
 _refln_index_l 
 _refln_F_squared_calc 
 _refln_F_squared_meas 
 _refln_F_squared_sigma 
 _refln_observed_status 
   1   0   0      209.42      208.32     11.32 o 
   2   0   0     3050.72     3071.90     93.88 o 
   3   0   0      693.52      637.22     32.72 o 
   4   0   0     2407.17     2368.38     93.84 o 
   5   0   0     2323.97     2325.80     86.33 o 
   6   0   0     6655.63     6709.16    210.10 o 
   7   0   0      963.37     1002.82     58.08 o 
   8   0   0      217.99      204.07     66.07 o 
   9   0   0     2040.65     2173.11    134.64 o 
  10   0   0     1426.98     1710.05     91.44 o 
  11   0   0      585.20      483.62     53.20 o 
  12   0   0      152.18      144.98     50.71 o 
  13   0   0      265.12      259.01     58.96 o 
  14   0   0      296.28      263.67     63.63 o 
   1   1   0     9022.74     9652.34    223.99 o 
   2   1   0      397.45      375.48     18.34 o 
   3   1   0     9760.27    10114.10    206.23 o 
   4   1   0        5.24      -12.02     12.02 o 
   5   1   0     5631.75     6142.08    134.78 o 
   6   1   0     2638.77     2810.88     74.37 o 
   7   1   0       74.01       66.06     19.80 o 
   8   1   0       60.76       40.86     17.16 o 
   9   1   0     2064.89     2084.97     64.14 o 
  10   1   0      445.32      363.49     33.77 o 
  11   1   0      256.24      193.84     32.05 o 
  12   1   0      614.94      655.55     55.38 o 
  13   1   0        2.64       -4.57     35.02 o 
  14   1   0      107.68       97.01     42.37 o 
   0   2   0      451.37      392.10     16.27 o 
   1   2   0     4567.33     5115.35     92.45 o 
   2   2   0    11789.94    12649.71    250.08 o 
   3   2   0     2836.99     2934.21     58.85 o 
   4   2   0     4828.08     5283.46    101.82 o 
   5   2   0     2203.04     2090.58     48.39 o 
   6   2   0     3348.76     3628.40     77.44 o 
   7   2   0     3267.19     3553.05     78.70 o 
   8   2   0     4128.98     4411.43     95.98 o 
   9   2   0      195.27      121.81     24.44 o 
  10   2   0     1353.76     1390.81     57.66 o 
  11   2   0      767.30      685.94     43.80 o 
  12   2   0       37.04        5.04     30.54 o 
  13   2   0       20.67        7.53     34.48 o 
  14   2   0      236.99      256.88     44.93 o 
   1   3   0     1650.15     1647.78     32.89 o 
   2   3   0    34346.68    35756.59    627.01 o 
   3   3   0      797.47      785.64     23.64 o 
   4   3   0     7048.17     6901.44    129.99 o 
   5   3   0       36.97        9.37     13.35 o 
   6   3   0     1081.54     1097.14     33.63 o 
   7   3   0     3194.66     3106.06     70.63 o 
   8   3   0     2402.92     2391.50     64.28 o 
   9   3   0      104.31       98.31     25.35 o 
  10   3   0      721.79      785.01     44.82 o 
  11   3   0      944.69      919.05     50.43 o 
  12   3   0      533.66      483.64     59.87 o 
  13   3   0     1026.22     1232.99     85.86 o 
   0   4   0     1684.06     1795.89     58.15 o 
   1   4   0    18883.62    20124.99    395.49 o 
   2   4   0        0.54       -4.62      8.70 o 
   3   4   0       64.71       51.23      8.75 o 
   4   4   0      848.20      884.51     25.10 o 
   5   4   0     1181.48     1134.27     32.05 o 
   6   4   0     1267.60     1333.68     37.40 o 
   7   4   0      117.42       62.36     16.10 o 
   8   4   0       99.43       56.60     18.08 o 
   9   4   0       38.14       12.63     31.83 o 
  10   4   0      111.19       75.16     26.64 o 
  11   4   0      205.69      161.30     38.68 o 
  12   4   0        2.12        6.66     31.47 o 
  13   4   0        3.75       -5.24     35.84 o 
   1   5   0     4203.55     4249.36     89.78 o 
   2   5   0     3671.76     4000.32     76.95 o 
   3   5   0     4889.11     4736.89     90.91 o 
   4   5   0     3496.94     3597.79     72.82 o 
   5   5   0      246.23      221.90     18.63 o 
   6   5   0     2795.61     2907.73     64.91 o 
   7   5   0     3276.87     3323.78     74.22 o 
   8   5   0     1423.84     1376.72     52.16 o 
   9   5   0     1644.72     1531.25     58.28 o 
  10   5   0       26.94        3.61     25.19 o 
  11   5   0      887.63      879.80     49.27 o 
  12   5   0      781.19      873.35     53.23 o 
  13   5   0      344.83      405.70     54.04 o 
   0   6   0     1440.16     1419.32     51.05 o 
   1   6   0     2837.31     2893.95     64.86 o 
   2   6   0      111.39      105.30     14.06 o 
   3   6   0     1395.44     1366.22     35.66 o 
   4   6   0     5115.21     5260.69    102.33 o 
   5   6   0    11373.43    12095.48    222.92 o 
   6   6   0     4523.95     4670.85    152.09 o 
   7   6   0      208.96      164.76     17.58 o 
   8   6   0      745.03      726.00     67.81 o 
   9   6   0     2224.51     2389.13     73.92 o 
  10   6   0     1890.19     1857.15     67.47 o 
  11   6   0      694.13      596.38     44.33 o 
  12   6   0      372.48      366.81     59.66 o 
  13   6   0        2.23      -39.77     39.77 o 
   1   7   0        0.13       -8.40      9.20 o 
   2   7   0      670.90      712.22     41.13 o 
   3   7   0      162.70      132.45     18.27 o 
   4   7   0        0.69       -0.95      9.40 o 
   5   7   0       67.23       45.37     14.60 o 
   6   7   0      129.06       97.11     14.10 o 
   7   7   0      277.81      236.93     21.69 o 
   8   7   0        0.15       -3.48     20.95 o 
   9   7   0      332.73      293.75     42.79 o 
  10   7   0        3.04       -8.79     26.53 o 
  11   7   0        7.47        9.66     36.51 o 
  12   7   0       27.41       25.50     40.75 o 
  13   7   0      110.55      132.08     46.72 o 
   0   8   0    18517.38    19835.44    559.97 o 
   1   8   0      944.39      871.62     28.30 o 
   2   8   0     1433.28     1442.46     49.22 o 
   3   8   0      934.14      793.19     31.10 o 
   4   8   0     1018.87      918.77     28.11 o 
   5   8   0     5041.57     5071.89    102.25 o 
   6   8   0     2786.31     2642.96     61.02 o 
   7   8   0       71.76       33.76     19.35 o 
   8   8   0      174.95       91.06     23.57 o 
   9   8   0      499.85      435.65     34.90 o 
  10   8   0      569.68      504.21     77.03 o 
  11   8   0      342.53      337.06     46.20 o 
  12   8   0      199.13      235.16     45.86 o 
  13   8   0        8.31       19.58     44.74 o 
   1   9   0     2290.19     2133.16     53.55 o 
   2   9   0      674.55      567.10     31.40 o 
   3   9   0     3394.90     3291.12     93.89 o 
   4   9   0     2731.06     2726.79     60.14 o 
   5   9   0      285.05      248.08     17.35 o 
   6   9   0     2138.58     2245.93     55.05 o 
   7   9   0     4321.83     4486.40    111.46 o 
   8   9   0     1546.82     1416.10    139.94 o 
   9   9   0     1557.00     1569.72     74.72 o 
  10   9   0      789.86      825.43     71.99 o 
  11   9   0       14.25      -12.21     38.58 o 
  12   9   0     1270.98     1423.72     83.51 o 
  13   9   0      350.87      305.98     57.11 o 
   0  10   0     2412.18     2464.61     86.06 o 
   1  10   0     2377.11     2357.89     85.64 o 
   2  10   0      253.81      250.63     24.71 o 
   3  10   0     1312.43     1381.81     86.61 o 
   4  10   0      529.20      500.01     68.12 o 
   5  10   0        2.38       -9.89     13.89 o 
   6  10   0      142.73      109.06     19.93 o 
   7  10   0     1062.62     1231.61    124.39 o 
   8  10   0       57.66       48.89     33.64 o 
   9  10   0       79.60       61.19     33.28 o 
  10  10   0       52.83       67.17     37.00 o 
  11  10   0      572.04      644.60     58.77 o 
  12  10   0        1.45       28.68     39.63 o 
   1  11   0     1293.11     1258.05     38.64 o 
   2  11   0     8831.93     9194.38    278.03 o 
   3  11   0     6126.76     6458.56    211.26 o 
   4  11   0     1629.82     1535.66    124.30 o 
   5  11   0     1010.62     1049.34    107.39 o 
   6  11   0     2011.69     2058.19     77.89 o 
   7  11   0     2471.28     2662.10     94.23 o 
   8  11   0     4264.81     4624.49    172.62 o 
   9  11   0       13.85       14.28     38.26 o 
  10  11   0      360.73      409.07     47.25 o 
  11  11   0       55.60       41.81     37.65 o 
  12  11   0      180.21       95.46     47.90 o 
   0  12   0       24.97       41.31     21.15 o 
   1  12   0     4255.39     4079.23     94.28 o 
   2  12   0      707.84      774.28     79.13 o 
   3  12   0      345.63      312.04     35.73 o 
   4  12   0      629.41      559.24     38.95 o 
   5  12   0     2206.58     2294.70     81.14 o 
   6  12   0       56.29       35.26     27.02 o 
   7  12   0      965.95      940.43     55.57 o 
   8  12   0      430.70      378.94     43.30 o 
   9  12   0      264.20      374.71     70.73 o 
  10  12   0      419.55      440.18     53.24 o 
  11  12   0      453.22      454.48     60.15 o 
  12  12   0        4.67       -9.10     44.53 o 
   1  13   0     1875.59     1844.78     57.99 o 
   2  13   0      107.19       85.88     22.64 o 
   3  13   0     7065.92     7688.48    198.49 o 
   4  13   0        6.67       -4.95     24.80 o 
   5  13   0       90.26       68.41     27.73 o 
   6  13   0       30.69       17.67     38.71 o 
   7  13   0       57.50       16.69     31.35 o 
   8  13   0       92.77       29.67     32.58 o 
   9  13   0     1238.30     1265.33     86.08 o 
  10  13   0      124.24       77.76     42.99 o 
  11  13   0       50.97       40.89     42.38 o 
  12  13   0      224.95      294.86     53.82 o 
   0  14   0     9930.99    10221.28    305.40 o 
   1  14   0      825.65      795.08    117.26 o 
   2  14   0      648.10      609.09     39.74 o 
   3  14   0     1828.31     1708.58     66.67 o 
   4  14   0     1891.26     2083.25     94.82 o 
   5  14   0     2648.37     2788.07     95.73 o 
   6  14   0     4491.50     4836.52    143.94 o 
   7  14   0       73.95       44.18     32.11 o 
   8  14   0      822.22      805.22     59.12 o 
   9  14   0      935.68      944.08    143.08 o 
  10  14   0      560.99      615.07     61.07 o 
  11  14   0      205.88      264.74     51.64 o 
   1  15   0     5718.16     5863.08    156.27 o 
   2  15   0      663.75      725.93     43.92 o 
   3  15   0     1044.26     1062.82     53.51 o 
   4  15   0       13.49       13.96     25.59 o 
   5  15   0     1314.42     1388.03     78.35 o 
   6  15   0     2374.86     2423.36     91.60 o 
   7  15   0       31.93      -31.04     31.04 o 
   8  15   0        3.72      -18.78     39.91 o 
   9  15   0      104.20      162.36     43.08 o 
  10  15   0      317.78      303.77     68.69 o 
  11  15   0       45.11       31.62     47.82 o 
   0  16   0      656.07      648.09     78.67 o 
   1  16   0     7342.29     8047.94    205.81 o 
   2  16   0      169.89      181.60     29.33 o 
   3  16   0      412.81      391.03     37.98 o 
   4  16   0       32.62       57.60     29.47 o 
   5  16   0     1854.93     1957.18     81.47 o 
   6  16   0       55.82       25.48     30.67 o 
   7  16   0      991.78      999.53     94.22 o 
   8  16   0      723.87      708.49     58.39 o 
   9  16   0       61.90      121.45     45.66 o 
  10  16   0      330.64      483.75     58.11 o 
  11  16   0       70.52      136.52     56.65 o 
   1  17   0     1382.20     1308.34     76.19 o 
   2  17   0     5252.32     5700.92    157.37 o 
   3  17   0       75.18       35.47     28.90 o 
   4  17   0     3872.79     4108.71    126.88 o 
   5  17   0       15.32       37.48     46.86 o 
   6  17   0       32.96       46.52     34.69 o 
   7  17   0     1523.85     1787.04     85.17 o 
   8  17   0     1507.04     1717.85    193.42 o 
   9  17   0      238.81      178.07     45.68 o 
  10  17   0      109.81       66.93     49.43 o 
   0  18   0      783.66      732.17     85.90 o 
   1  18   0      308.92      313.98     47.00 o 
   2  18   0      259.42      133.25     56.13 o 
   3  18   0       95.35       84.75     30.67 o 
   4  18   0      483.05      507.59     78.04 o 
   5  18   0      439.69      346.43     54.59 o 
   6  18   0        1.24       17.98     34.82 o 
   7  18   0      129.21       70.51     38.94 o 
   8  18   0      295.80      313.11     51.04 o 
   9  18   0      552.99      580.96     60.63 o 
  10  18   0        7.82      -49.44     49.44 o 
   1  19   0      412.78      351.91     50.69 o 
   2  19   0      186.24      239.20     46.16 o 
   3  19   0      753.82      764.34     89.54 o 
   4  19   0       17.84        3.37     31.98 o 
   5  19   0       67.80       92.67     36.85 o 
   6  19   0      713.44      642.92     55.38 o 
   7  19   0      605.88      730.68     67.41 o 
   8  19   0     1461.88     1654.83     86.04 o 
   9  19   0       20.87        4.61     45.68 o 
   0  20   0     1629.29     1593.13    137.32 o 
   1  20   0      616.34      655.66     66.41 o 
   2  20   0      197.27      247.72     49.10 o 
   3  20   0       42.87       31.76     40.44 o 
   4  20   0      715.29      699.60     65.83 o 
   5  20   0     1117.87     1241.70     95.06 o 
   6  20   0     1274.52     1411.32     77.15 o 
   7  20   0       13.52        5.81     39.48 o 
   8  20   0      258.88      248.78     86.90 o 
   1  21   0        3.54        6.27     39.93 o 
   2  21   0       10.46       -4.06     43.21 o 
   3  21   0       98.11      136.33     48.17 o 
   4  21   0        0.59      -12.13     45.71 o 
   5  21   0       15.09       62.36     49.13 o 
   6  21   0      162.75      158.03     60.68 o 
   7  21   0       23.07       14.10     42.43 o 
   8  21   0       72.69       60.59     49.19 o 
   0  22   0     1834.72     2028.41    159.45 o 
   1  22   0      190.09      117.13     49.34 o 
   2  22   0      304.03      218.96     53.48 o 
   3  22   0       82.51       40.53     48.71 o 
   4  22   0      492.45      447.32    109.24 o 
   5  22   0      466.90      332.92     63.30 o 
   6  22   0      837.18      988.44     86.06 o 
   7  22   0       96.00      126.52     59.95 o 
   1  23   0      718.70      782.52     79.28 o 
   2  23   0       17.67       53.95     68.85 o 
   3  23   0     1118.95     1029.82     83.27 o 
   4  23   0      156.16      131.08     61.27 o 
   5  23   0      100.52      171.66     60.67 o 
   6  23   0      679.20      828.33    123.98 o 
   0  24   0      117.35       91.88     78.29 o 
   1  24   0      395.47      354.33     80.78 o 
   2  24   0        0.08      -50.97     50.97 o 
   3  24   0        6.90       38.40     50.73 o 
   4  24   0        0.67      -50.02     50.02 o 
   5  24   0       33.92      145.30     64.10 o 
   1  25   0       20.24      -15.87     96.74 o 
   2  25   0     1371.87     1554.78    129.09 o 
   3  25   0      181.06      102.68     55.33 o 
 -14   1   1        6.17      -15.79     52.97 o 
 -13   1   1       63.59       83.03     34.55 o 
 -12   1   1      247.39      271.95     37.08 o 
 -11   1   1     1240.42     1363.18     60.55 o 
 -10   1   1     1504.50     1558.59     90.18 o 
  -9   1   1      361.96      306.08     30.60 o 
  -8   1   1      212.92      198.05     26.01 o 
  -7   1   1     2717.00     2519.67     70.77 o 
  -6   1   1     8226.19     8347.17    184.27 o 
  -5   1   1     3671.10     3703.95     87.60 o 
  -4   1   1     2403.42     2433.62     59.52 o 
  -3   1   1       88.69       50.46     10.91 o 
  -2   1   1      508.22      471.98     12.60 o 
  -1   1   1     1339.69     1427.00     25.86 o 
   0   1   1    14851.01    16603.37    292.35 o 
   1   1   1     9691.55    10246.46    182.07 o 
   2   1   1    12873.27    14412.90    256.21 o 
   3   1   1     2152.34     2075.52     52.29 o 
   4   1   1     3517.41     3472.96     70.64 o 
   5   1   1     5335.74     5297.77    123.53 o 
   6   1   1      867.02      798.84     29.48 o 
   7   1   1      483.71      443.61     27.84 o 
   8   1   1     3526.56     3605.50     82.36 o 
   9   1   1     1474.51     1624.60     46.24 o 
  10   1   1       18.05       20.07     22.15 o 
  11   1   1      577.03      610.66     43.90 o 
  12   1   1        0.51        5.07     35.32 o 
  13   1   1      128.38      145.61     39.54 o 
 -14   2   1       58.39       31.22     42.25 o 
 -13   2   1      702.18      671.49     53.54 o 
 -12   2   1      640.69      573.44     44.63 o 
 -11   2   1       13.28        1.44     27.45 o 
 -10   2   1     2111.80     2214.31     97.82 o 
  -9   2   1     2324.82     2277.41    121.17 o 
  -8   2   1     3049.37     2910.10     94.16 o 
  -7   2   1     2198.39     1948.98     59.28 o 
  -6   2   1       10.54      -14.67     14.67 o 
  -5   2   1      334.82      292.99     29.86 o 
  -4   2   1     4494.30     4427.15     98.40 o 
  -3   2   1     8819.37     9391.39    191.25 o 
  -2   2   1    20218.63    22096.82    355.16 o 
  -1   2   1     6460.16     7017.20    125.87 o 
   0   2   1     1075.23     1018.56     21.62 o 
   1   2   1      547.07      479.47     13.69 o 
   2   2   1    54851.96    59416.97   1037.22 o 
   3   2   1      294.20      252.02     17.67 o 
   4   2   1     4532.81     5164.80    100.06 o 
   5   2   1      818.25      903.49     28.85 o 
   6   2   1     7806.26     8584.61    164.10 o 
   7   2   1      985.69     1013.85     36.02 o 
   8   2   1     1769.14     1696.10     49.50 o 
   9   2   1      662.61      583.12     31.64 o 
  10   2   1       69.00       43.59     26.57 o 
  11   2   1      991.12      969.02     51.97 o 
  12   2   1      571.44      615.49     46.89 o 
  13   2   1      125.85      128.33     39.11 o 
 -14   3   1      112.60       78.26     41.05 o 
 -13   3   1       43.01       31.89     35.70 o 
 -12   3   1        1.04      -16.59     29.38 o 
 -11   3   1      155.22       99.64     31.74 o 
 -10   3   1       87.38       66.51     27.18 o 
  -9   3   1      452.81      403.77     48.02 o 
  -8   3   1      785.60      710.01     37.84 o 
  -7   3   1       31.34       28.77     13.31 o 
  -6   3   1       18.24       16.10     10.11 o 
  -5   3   1     1537.61     1479.98     44.36 o 
  -4   3   1     2664.43     2893.11     69.06 o 
  -3   3   1     4483.31     4270.96     92.62 o 
  -2   3   1     7693.53     8044.17    145.96 o 
  -1   3   1     1070.11     1055.55     26.81 o 
   0   3   1    17931.10    20104.51    353.70 o 
   1   3   1      562.48      626.40     17.00 o 
   2   3   1    13569.39    14883.35    265.36 o 
   3   3   1      551.64      569.65     21.82 o 
   4   3   1       26.84       -5.41      9.90 o 
   5   3   1      185.57      136.29     18.94 o 
   6   3   1     1415.05     1356.23     55.64 o 
   7   3   1        5.03        1.41     18.95 o 
   8   3   1      393.86      328.39     24.46 o 
   9   3   1      245.87      198.06     28.11 o 
  10   3   1      813.79      695.64     42.14 o 
  11   3   1        1.39        9.33     28.85 o 
  12   3   1       13.53      -10.24     36.83 o 
  13   3   1      215.07      216.16     41.59 o 
 -14   4   1      352.43      394.35     55.59 o 
 -13   4   1      202.90      189.03     38.85 o 
 -12   4   1     2356.68     2481.58     86.94 o 
 -11   4   1       84.25       33.18     29.76 o 
 -10   4   1       45.01       39.44     27.71 o 
  -9   4   1     4953.46     5201.85    128.88 o 
  -8   4   1     3311.96     3518.13    139.08 o 
  -7   4   1     1690.00     1648.20     54.21 o 
  -6   4   1     6383.56     6812.06    151.39 o 
  -5   4   1     2541.92     2492.58     64.58 o 
  -4   4   1    12747.01    14019.84    285.43 o 
  -3   4   1    12740.72    12504.09    252.89 o 
  -2   4   1      270.76      289.68     16.04 o 
  -1   4   1     9427.33    10308.58    184.96 o 
   0   4   1      796.13      825.38     20.28 o 
   1   4   1    12877.59    13827.51    246.20 o 
   2   4   1    20495.37    22627.60    400.56 o 
   3   4   1      828.73      712.34     22.28 o 
   4   4   1      244.79      241.63     15.82 o 
   5   4   1       14.01       -2.06     11.25 o 
   6   4   1     1918.97     1848.61     49.80 o 
   7   4   1    11029.97    11959.82    225.43 o 
   8   4   1      186.82      182.86     22.81 o 
   9   4   1     2501.59     2553.22     77.04 o 
  10   4   1      705.36      727.84     43.65 o 
  11   4   1      360.98      323.80     36.87 o 
  12   4   1      677.53      749.02     54.44 o 
  13   4   1      152.52      105.43     55.07 o 
 -14   5   1       86.84       55.88     46.80 o 
 -13   5   1        6.77        9.47     39.32 o 
 -12   5   1      706.71      682.89     49.21 o 
 -11   5   1      482.50      448.07     44.63 o 
 -10   5   1      413.30      429.22     36.67 o 
  -9   5   1      139.24       84.92     25.82 o 
  -8   5   1     1740.41     1637.69     57.19 o 
  -7   5   1      381.01      406.80     28.79 o 
  -6   5   1     1253.17     1059.76     47.30 o 
  -5   5   1     4854.26     4917.66    120.65 o 
  -4   5   1     2876.79     3229.20     75.96 o 
  -3   5   1      223.51      145.15     12.67 o 
  -2   5   1     1002.52      758.69     22.55 o 
  -1   5   1     7886.82     8191.21    148.93 o 
   0   5   1    10073.09    10489.21    188.39 o 
   1   5   1      596.17      598.10     18.26 o 
   2   5   1        6.02       -3.18      7.82 o 
   3   5   1     3571.86     3845.42     99.87 o 
   4   5   1     8266.48     8693.17    171.53 o 
   5   5   1      839.10      798.24     28.54 o 
   6   5   1     1755.28     1613.43     43.88 o 
   7   5   1      695.92      665.06     30.08 o 
   8   5   1      531.36      483.16     34.51 o 
   9   5   1      158.71      145.57     26.24 o 
  10   5   1     1617.09     1755.02     65.59 o 
  11   5   1       35.69       17.02     29.46 o 
  12   5   1       81.24       68.82     34.84 o 
  13   5   1       85.97       23.48     46.55 o 
 -14   6   1       21.00       19.92     47.27 o 
 -13   6   1      693.25      804.54     75.62 o 
 -12   6   1      242.26      139.52     42.91 o 
 -11   6   1      607.37      516.04     42.18 o 
 -10   6   1     1311.33     1277.71     92.74 o 
  -9   6   1       57.32       25.36     23.13 o 
  -8   6   1       23.75       37.13     22.54 o 
  -7   6   1       16.10       -8.87     17.76 o 
  -6   6   1       58.25       39.46     16.59 o 
  -5   6   1      536.05      617.88     28.27 o 
  -4   6   1     6945.33     7353.75    156.27 o 
  -3   6   1       65.99       36.54     11.71 o 
  -2   6   1     4182.75     4379.45    110.52 o 
  -1   6   1        2.85       14.78      7.73 o 
   0   6   1      407.73      350.63     14.24 o 
   1   6   1      102.49       94.52      9.82 o 
   2   6   1     3275.96     3266.65     65.91 o 
   3   6   1     2309.69     2420.43     52.85 o 
   4   6   1        2.74      -10.70     10.70 o 
   5   6   1      575.53      632.51     30.10 o 
   6   6   1      480.98      361.25     35.67 o 
   7   6   1      129.01      142.83     19.70 o 
   8   6   1     3341.84     3415.92     91.49 o 
   9   6   1      411.61      387.79     33.60 o 
  10   6   1        0.15       15.13     27.49 o 
  11   6   1      195.87      190.16     41.49 o 
  12   6   1      218.20      212.70     45.84 o 
  13   6   1       12.08       40.36     46.34 o 
 -13   7   1       23.79      -19.71     42.96 o 
 -12   7   1      178.68      175.03     54.58 o 
 -11   7   1     1689.35     1901.02    117.44 o 
 -10   7   1     1816.37     1847.01     68.07 o 
  -9   7   1       41.46       45.65     24.36 o 
  -8   7   1     1199.85     1248.97     64.42 o 
  -7   7   1     5744.99     5893.19    137.36 o 
  -6   7   1     3736.62     3856.35     94.60 o 
  -5   7   1     6512.58     6842.42    149.71 o 
  -4   7   1     1976.54     1871.90     49.74 o 
  -3   7   1     3296.42     3599.70     97.28 o 
  -2   7   1    10541.42    11941.03    328.48 o 
  -1   7   1    32799.69    35327.73    622.72 o 
   0   7   1     2441.46     2454.34     50.98 o 
   1   7   1     3690.47     3639.39     72.19 o 
   2   7   1       36.34       11.36     11.44 o 
   3   7   1     3613.10     3558.52     73.70 o 
   4   7   1     4297.98     4233.89    151.17 o 
   5   7   1     2604.15     2508.75     58.39 o 
   6   7   1     1578.93     1477.31     70.65 o 
   7   7   1      339.56      287.23     22.47 o 
   8   7   1     1110.00     1138.52     48.35 o 
   9   7   1     3685.73     3931.85    105.37 o 
  10   7   1      368.31      298.16     35.84 o 
  11   7   1      951.70     1090.01     66.83 o 
  12   7   1      209.38      169.25     47.78 o 
  13   7   1      235.56      194.54     52.12 o 
 -13   8   1      445.78      505.50     61.29 o 
 -12   8   1       13.78       10.95     42.58 o 
 -11   8   1      250.27      254.59     43.70 o 
 -10   8   1     1329.18     1103.67     69.50 o 
  -9   8   1     1225.90     1249.29     52.52 o 
  -8   8   1     2155.70     2203.60     68.51 o 
  -7   8   1     1570.78     1744.52     65.18 o 
  -6   8   1      266.65      241.34     22.26 o 
  -5   8   1       42.01       42.60     15.08 o 
  -4   8   1     3157.20     3033.82     72.91 o 
  -3   8   1     1760.42     1899.15     60.86 o 
  -2   8   1     3065.38     3033.02     83.44 o 
  -1   8   1     8423.71    10005.58    204.71 o 
   0   8   1       34.04       13.21     15.36 o 
   1   8   1      269.63      262.34     14.12 o 
   2   8   1     2226.52     1902.42     44.03 o 
   3   8   1     1812.04     1798.61     43.46 o 
   4   8   1        6.17       -1.95     12.04 o 
   5   8   1      157.79      125.00     16.03 o 
   6   8   1      777.52      746.48     47.46 o 
   7   8   1      559.63      486.24     27.17 o 
   8   8   1     1495.81     1537.10     66.90 o 
   9   8   1      276.10      212.67     30.58 o 
  10   8   1       28.17       57.40     34.20 o 
  11   8   1       40.76       60.10     41.77 o 
  12   8   1      160.83      144.95     45.96 o 
 -13   9   1        7.52      -43.28     43.28 o 
 -12   9   1     1108.62     1201.71     76.48 o 
 -11   9   1      542.09      562.98     53.59 o 
 -10   9   1      257.77      227.45     40.82 o 
  -9   9   1     1760.88     1730.46     79.47 o 
  -8   9   1      246.71      184.60     33.53 o 
  -7   9   1      293.65      275.18     37.47 o 
  -6   9   1     3585.54     3736.86     92.49 o 
  -5   9   1      430.07      354.91     27.58 o 
  -4   9   1      860.01      743.52     39.23 o 
  -3   9   1      951.03      944.04     42.18 o 
  -2   9   1     4207.51     4303.39    113.52 o 
  -1   9   1     3545.06     3794.96     84.83 o 
   0   9   1     4791.72     4644.14     91.32 o 
   1   9   1      970.87      977.56     27.88 o 
   2   9   1       43.18       20.25     12.34 o 
   3   9   1     1309.79     1225.24     34.31 o 
   4   9   1     1919.79     1855.61     46.91 o 
   5   9   1     3181.87     3143.79     70.92 o 
   6   9   1      633.20      604.76     43.82 o 
   7   9   1      631.89      546.20     34.13 o 
   8   9   1      726.87      677.69     39.89 o 
   9   9   1      122.05      114.54     37.56 o 
  10   9   1      637.22      636.59     60.67 o 
  11   9   1        3.37      -27.37     36.30 o 
  12   9   1      193.07      161.31     48.57 o 
 -13  10   1      181.79      232.23     52.69 o 
 -12  10   1     1501.47     1364.64     81.66 o 
 -11  10   1      449.67      373.99     56.89 o 
 -10  10   1       65.49       41.46     36.32 o 
  -9  10   1     1592.67     1791.95     84.42 o 
  -8  10   1      978.92     1136.75     67.49 o 
  -7  10   1      343.05      329.57     36.12 o 
  -6  10   1      130.54       80.56     25.76 o 
  -5  10   1     1390.45     1439.89     59.55 o 
  -4  10   1     1850.68     1767.30     62.96 o 
  -3  10   1    12928.39    13755.14    359.23 o 
  -2  10   1      859.28      770.18     75.65 o 
  -1  10   1      816.98      728.32     26.05 o 
   0  10   1      116.61      102.49     14.05 o 
   1  10   1     6644.16     6580.62    126.38 o 
   2  10   1     5452.56     5781.79    117.92 o 
   3  10   1     1940.85     1706.45     52.50 o 
   4  10   1      118.81       94.94     14.69 o 
   5  10   1      984.79      944.51     39.54 o 
   6  10   1     1351.05     1380.20     47.42 o 
   7  10   1     3065.46     3269.03    106.50 o 
   8  10   1      656.07      677.21     50.01 o 
   9  10   1      297.88      282.08     52.18 o 
  10  10   1      282.95      198.07     56.65 o 
  11  10   1      721.67      810.50     73.19 o 
  12  10   1      168.46      131.66     50.06 o 
 -13  11   1       63.89       23.14     51.94 o 
 -12  11   1       12.31       67.10     42.66 o 
 -11  11   1       85.69       62.42     41.77 o 
 -10  11   1       76.29       44.62     39.42 o 
  -9  11   1      634.64      704.49     55.38 o 
  -8  11   1       18.44       32.52     29.67 o 
  -7  11   1      456.39      415.23     40.08 o 
  -6  11   1      621.31      661.07     45.34 o 
  -5  11   1      115.28       84.65     24.81 o 
  -4  11   1      951.16      974.29     47.75 o 
  -3  11   1     3467.83     3884.38    109.86 o 
  -2  11   1     1315.52     1313.53     77.54 o 
  -1  11   1       98.21       67.62     12.65 o 
   0  11   1     1096.79     1174.96     36.20 o 
   1  11   1        0.70       -6.71     11.84 o 
   2  11   1      631.49      679.40     26.31 o 
   3  11   1      408.99      400.21     20.46 o 
   4  11   1      838.91      794.54     29.39 o 
   5  11   1       47.76       38.31     16.29 o 
   6  11   1     1174.11     1194.72     55.07 o 
   7  11   1      265.59      246.48     35.27 o 
   8  11   1       59.27       59.66     33.91 o 
   9  11   1        6.92      -26.66     34.78 o 
  10  11   1      441.64      414.53     79.37 o 
  11  11   1      243.46      218.22     48.51 o 
  12  11   1       62.97       84.26     47.52 o 
 -12  12   1      263.61      324.87     54.83 o 
 -11  12   1       52.63       22.09     41.83 o 
 -10  12   1      462.12      501.01     52.84 o 
  -9  12   1     1055.72     1110.29     76.37 o 
  -8  12   1     1332.62     1267.81     73.21 o 
  -7  12   1     1268.49     1164.47     81.75 o 
  -6  12   1       10.22      -17.61     26.17 o 
  -5  12   1       43.08       15.85     23.82 o 
  -4  12   1     2019.44     1850.06     71.91 o 
  -3  12   1     2737.43     2607.16     82.68 o 
  -2  12   1      763.49      763.76     39.56 o 
  -1  12   1       41.27       15.50     12.54 o 
   0  12   1      558.88      506.95     34.00 o 
   1  12   1     2235.28     2438.19     62.82 o 
   2  12   1     2723.16     2708.27     61.54 o 
   3  12   1     2399.90     2420.76     63.43 o 
   4  12   1      420.14      414.53     32.71 o 
   5  12   1     2898.55     3005.77     81.89 o 
   6  12   1      419.32      417.53     32.24 o 
   7  12   1      254.01      196.71     36.70 o 
   8  12   1      773.14      835.78     65.44 o 
   9  12   1       10.75       -5.00     35.63 o 
  10  12   1       40.85       53.79     41.50 o 
  11  12   1      178.98      170.89     49.26 o 
 -12  13   1      585.74      584.93     62.40 o 
 -11  13   1     1014.89     1142.69     74.76 o 
 -10  13   1     1449.48     1557.51     82.29 o 
  -9  13   1       52.22       40.49     34.59 o 
  -8  13   1       15.94      -18.58     31.32 o 
  -7  13   1      906.46      951.18     72.54 o 
  -6  13   1     1223.08     1233.12     61.95 o 
  -5  13   1     2761.28     3038.20     99.47 o 
  -4  13   1     1461.48     1283.94     58.43 o 
  -3  13   1      169.18      100.41     51.52 o 
  -2  13   1     1750.04     1756.64     74.52 o 
  -1  13   1     2115.71     1920.68     60.94 o 
   0  13   1     7164.05     7759.86    166.57 o 
   1  13   1     1676.28     1786.09     50.97 o 
   2  13   1      234.13      204.10     26.19 o 
   3  13   1     6432.43     6468.85    149.67 o 
   4  13   1     2940.13     3130.79     84.42 o 
   5  13   1     1415.71     1578.14     57.57 o 
   6  13   1      298.11      262.74     37.63 o 
   7  13   1      556.99      599.83     70.90 o 
   8  13   1     2341.61     2569.94     99.87 o 
   9  13   1     1081.00     1139.06     69.49 o 
  10  13   1      605.20      653.42     60.77 o 
  11  13   1       42.03      -25.37     43.72 o 
 -12  14   1       81.36       58.26     51.83 o 
 -11  14   1        1.02       -6.32     44.68 o 
 -10  14   1      202.01      144.33     44.64 o 
  -9  14   1       76.33       46.46     36.72 o 
  -8  14   1       50.65       53.03     34.15 o 
  -7  14   1        4.52       -4.31     29.59 o 
  -6  14   1        1.60       -4.49     27.72 o 
  -5  14   1       83.60       39.66     28.18 o 
  -4  14   1       73.82       36.39     25.58 o 
  -3  14   1       67.93       52.14     24.91 o 
  -2  14   1      112.57       70.06     23.47 o 
  -1  14   1      296.49      201.39     27.41 o 
   0  14   1      142.35      128.37     18.44 o 
   1  14   1      135.77      130.98     31.74 o 
   2  14   1      790.57      849.14     45.23 o 
   3  14   1     1725.26     1715.20     65.95 o 
   4  14   1      485.87      480.11     38.99 o 
   5  14   1      884.65      924.17     61.44 o 
   6  14   1        8.27       10.30     28.40 o 
   7  14   1      190.29      166.85     36.94 o 
   8  14   1      113.15       72.90     37.47 o 
   9  14   1       50.18       38.21     40.53 o 
  10  14   1        8.06      -22.78     44.26 o 
  11  14   1       15.37       42.54     49.92 o 
 -11  15   1      861.10      840.29     72.63 o 
 -10  15   1      713.00      876.51     82.67 o 
  -9  15   1       41.22       36.20     38.17 o 
  -8  15   1       25.20       27.26     36.14 o 
  -7  15   1     2755.29     2908.92    105.44 o 
  -6  15   1     2152.25     2106.19     83.43 o 
  -5  15   1     1181.83     1185.12     61.55 o 
  -4  15   1      316.15      260.89     41.72 o 
  -3  15   1       90.42       82.59     25.94 o 
  -2  15   1      325.27      281.37     37.10 o 
  -1  15   1     6841.96     7366.99    190.31 o 
   0  15   1      855.13      771.24     41.95 o 
   1  15   1     1676.11     1699.61     97.98 o 
   2  15   1      241.21      234.12     30.20 o 
   3  15   1     1402.73     1408.64     61.52 o 
   4  15   1      742.63      710.18     46.69 o 
   5  15   1       86.02       97.81     35.18 o 
   6  15   1      243.51      219.71     40.51 o 
   7  15   1       67.12       35.43     34.36 o 
   8  15   1      224.00      256.07     43.61 o 
   9  15   1      958.78     1257.93     74.94 o 
  10  15   1      846.33      851.98     82.79 o 
 -11  16   1      427.25      464.95     61.72 o 
 -10  16   1      575.54      603.89     63.05 o 
  -9  16   1      209.58      262.29     46.56 o 
  -8  16   1     1282.34     1375.05    126.65 o 
  -7  16   1      945.73      922.75     62.00 o 
  -6  16   1       74.29       29.19     43.98 o 
  -5  16   1       62.33       60.73     29.42 o 
  -4  16   1     2389.39     2467.52     87.70 o 
  -3  16   1      440.34      390.43     37.54 o 
  -2  16   1     1396.45     1550.68     65.84 o 
  -1  16   1      701.77      703.07     43.43 o 
   0  16   1      344.81      241.71     39.97 o 
   1  16   1     1017.37      953.45     42.09 o 
   2  16   1     4142.59     4391.69    125.88 o 
   3  16   1      593.87      526.68     42.98 o 
   4  16   1       26.23       -3.51     36.97 o 
   5  16   1       24.37       -0.24     28.26 o 
   6  16   1     1270.71     1332.55     68.69 o 
   7  16   1      482.70      473.49     48.75 o 
   8  16   1      344.31      433.67     52.26 o 
   9  16   1      647.48      626.45     71.92 o 
  10  16   1      266.03      247.99     55.01 o 
 -10  17   1        6.53      -13.90     44.87 o 
  -9  17   1      423.70      393.27     65.85 o 
  -8  17   1      271.89      222.41     43.41 o 
  -7  17   1       54.42       50.45     36.13 o 
  -6  17   1       42.65       70.35     34.35 o 
  -5  17   1       19.76       18.89     41.93 o 
  -4  17   1      208.81      144.34     31.87 o 
  -3  17   1       62.46        2.75     26.41 o 
  -2  17   1      200.52      149.14     37.50 o 
  -1  17   1        1.18      -14.85     31.87 o 
   0  17   1       53.91       58.05     39.43 o 
   1  17   1     1015.69     1052.12    233.88 o 
   2  17   1       10.47      -22.74     22.74 o 
   3  17   1        2.75      -25.56     25.56 o 
   4  17   1      308.89      313.95     37.33 o 
   5  17   1      111.54      104.63     33.43 o 
   6  17   1     1579.88     1738.73     80.19 o 
   7  17   1        4.29       -5.35     36.60 o 
   8  17   1      549.28      463.87     52.59 o 
   9  17   1       24.29       92.14     45.61 o 
  10  17   1      440.70      460.21     61.24 o 
 -10  18   1        5.25      -19.10     46.97 o 
  -9  18   1     1596.39     1818.45    107.28 o 
  -8  18   1     1271.46     1433.12     82.59 o 
  -7  18   1      418.22      403.42     69.86 o 
  -6  18   1      266.59      190.71     39.81 o 
  -5  18   1     1086.45     1165.90     63.78 o 
  -4  18   1     1671.05     1636.19    160.39 o 
  -3  18   1     2747.88     2815.19    138.17 o 
  -2  18   1      223.09      237.46     50.62 o 
  -1  18   1      845.43      750.05     63.01 o 
   0  18   1      101.13       73.95     39.82 o 
   1  18   1     5537.30     6148.09    211.39 o 
   2  18   1      152.02      130.52     37.76 o 
   3  18   1     1182.67     1252.39     60.91 o 
   4  18   1        5.94       -2.48     28.96 o 
   5  18   1      202.25      217.92     37.87 o 
   6  18   1      780.54      906.09    122.33 o 
   7  18   1     3241.80     3584.83    213.79 o 
   8  18   1      117.01      118.25     56.89 o 
   9  18   1      246.20      248.80     51.44 o 
  -9  19   1      696.22      824.08     70.20 o 
  -8  19   1      244.10      254.26     48.57 o 
  -7  19   1       70.73       54.64     38.58 o 
  -6  19   1      699.02      652.78     55.70 o 
  -5  19   1      722.81      713.25     55.60 o 
  -4  19   1       14.37      -31.47     31.47 o 
  -3  19   1       36.26       52.39     45.94 o 
  -2  19   1     2423.77     2511.97    114.64 o 
  -1  19   1      356.54      301.68     53.86 o 
   0  19   1     1556.62     1767.03     96.77 o 
   1  19   1      629.88      626.84     61.23 o 
   2  19   1      966.63      961.90     71.70 o 
   3  19   1       33.90       10.81     35.89 o 
   4  19   1      885.90      870.12     70.10 o 
   5  19   1       33.77        7.62     35.16 o 
   6  19   1      740.13      774.58     58.19 o 
   7  19   1       85.96      109.49     42.70 o 
   8  19   1      184.12      190.49     49.44 o 
   9  19   1       56.34      125.51     52.31 o 
  -9  20   1        2.33      -39.56     45.54 o 
  -8  20   1       23.66        1.60     42.03 o 
  -7  20   1      569.34      646.51     91.10 o 
  -6  20   1      753.76      680.05     68.16 o 
  -5  20   1       76.91       43.84     63.08 o 
  -4  20   1      529.74      440.38     59.10 o 
  -3  20   1       78.32        7.79     43.26 o 
  -2  20   1      230.38      264.96     50.39 o 
  -1  20   1      323.07      317.16     51.64 o 
   0  20   1     2406.53     2471.29    119.85 o 
   1  20   1       94.74      108.41     44.13 o 
   2  20   1      566.60      590.33     94.31 o 
   3  20   1       14.51      -12.39     71.43 o 
   4  20   1      134.63       62.99     75.52 o 
   5  20   1        0.31      -41.65     44.31 o 
   6  20   1        2.81       50.23     39.92 o 
   7  20   1        2.02       18.70     41.30 o 
   8  20   1     1213.73     1430.72    104.13 o 
  -8  21   1       88.23      128.99     49.38 o 
  -7  21   1      352.93      330.88     70.07 o 
  -6  21   1      387.26      319.02     60.52 o 
  -5  21   1     1241.54     1376.52     94.25 o 
  -4  21   1      280.76      272.52     53.85 o 
  -3  21   1      230.34      220.90     50.94 o 
  -2  21   1      492.88      454.70     58.10 o 
  -1  21   1     1796.01     2089.42    112.94 o 
   0  21   1      265.79      275.62     52.27 o 
   1  21   1      704.57      689.24     69.92 o 
   2  21   1        7.23       66.54     44.68 o 
   3  21   1     1437.25     1493.41     92.49 o 
   4  21   1      353.46      366.55     57.23 o 
   5  21   1     2309.42     2811.10    138.26 o 
   6  21   1       86.06      120.60     55.06 o 
   7  21   1      218.09      221.40     65.25 o 
  -7  22   1      266.26      186.00     65.37 o 
  -6  22   1       66.78       18.50     53.22 o 
  -5  22   1        1.80       55.06     48.63 o 
  -4  22   1     1449.38     1625.32    102.23 o 
  -3  22   1      129.75       70.08     47.20 o 
  -2  22   1      330.76      316.45     53.28 o 
  -1  22   1       36.32       15.17     43.64 o 
   0  22   1      359.44      307.90     54.52 o 
   1  22   1        3.62       50.11     53.20 o 
   2  22   1      895.82      845.21     77.04 o 
   3  22   1       32.97       31.72     45.72 o 
   4  22   1        6.79       42.29     52.53 o 
   5  22   1       55.12      104.42     50.70 o 
   6  22   1      130.21      198.08     60.27 o 
  -6  23   1      693.67      693.76     79.83 o 
  -5  23   1      544.02      630.64     76.40 o 
  -4  23   1       97.16      100.55     57.14 o 
  -3  23   1        1.28      -11.35     74.43 o 
  -2  23   1      215.15      166.50     65.26 o 
  -1  23   1      198.36      224.75     55.02 o 
   0  23   1      755.48      708.04     95.62 o 
   1  23   1       56.08      102.24     50.35 o 
   2  23   1      116.61       14.58     48.76 o 
   3  23   1        2.98        4.46     47.07 o 
   4  23   1      547.43      528.88     69.94 o 
   5  23   1      119.46      127.20    113.20 o 
  -5  24   1      201.73      118.17     56.84 o 
  -4  24   1      408.69      383.29     67.09 o 
  -3  24   1      864.89      857.37    168.02 o 
  -2  24   1      263.76      299.54     60.39 o 
  -1  24   1       66.35       77.07    136.70 o 
   0  24   1      532.72      534.46     73.11 o 
   1  24   1     1442.49     1565.21    103.06 o 
   2  24   1      834.49      723.98     77.71 o 
   3  24   1      879.09      931.51     89.23 o 
   4  24   1       62.12      -41.70     71.47 o 
  -3  25   1       18.93       15.89     51.26 o 
  -2  25   1      163.14       83.68    143.96 o 
  -1  25   1      146.95      164.55     59.14 o 
   0  25   1        1.74      -51.25     51.25 o 
   1  25   1       53.96       87.51     57.58 o 
   2  25   1       27.43       33.10     91.88 o 
 -14   0   2      105.25       62.37     54.84 o 
 -13   0   2     1981.63     2388.83    127.23 o 
 -12   0   2       87.93       47.01     46.94 o 
 -11   0   2     3202.06     3560.66    147.21 o 
 -10   0   2     4032.35     4406.28    165.92 o 
  -9   0   2        1.38      -10.19     31.07 o 
  -8   0   2     2646.76     2398.36    100.59 o 
  -7   0   2    14211.03    15885.18    466.92 o 
  -6   0   2       65.84       22.48     22.69 o 
  -5   0   2     9273.82     8922.00    266.00 o 
  -4   0   2     3649.51     3826.03     97.85 o 
  -3   0   2      186.66      182.51     19.10 o 
  -2   0   2    19730.60    20938.14    477.77 o 
  -1   0   2    12064.74    13325.31    306.73 o 
   0   0   2     7610.04     8141.49    237.79 o 
   1   0   2     5216.71     6138.89    174.32 o 
   2   0   2    14698.04    16325.64    375.92 o 
   3   0   2     1380.29     1352.44     42.93 o 
   4   0   2    18647.29    20153.84    466.59 o 
   5   0   2      161.93      139.42     22.94 o 
   6   0   2      123.27      101.18     21.49 o 
   7   0   2     1499.76     1357.29     55.34 o 
   8   0   2     7498.39     7586.97    216.61 o 
   9   0   2     1547.88     1496.59     75.29 o 
  10   0   2     1182.75     1201.16     77.19 o 
  11   0   2      238.76      184.19     47.38 o 
  12   0   2        3.78      -30.04     67.76 o 
 -14   1   2      625.07      645.44     55.42 o 
 -13   1   2       67.92      117.41     38.11 o 
 -12   1   2      141.70      110.21     33.77 o 
 -11   1   2       90.92      100.00     29.93 o 
 -10   1   2       21.74       18.97     25.04 o 
  -9   1   2        7.47      -14.62     22.01 o 
  -8   1   2     1146.67     1058.41     55.51 o 
  -7   1   2      846.64      760.73     36.18 o 
  -6   1   2      107.39       62.71     17.10 o 
  -5   1   2      449.37      313.95     20.53 o 
  -4   1   2     9143.08    10163.77    169.43 o 
  -3   1   2     1267.57     1131.16     29.51 o 
  -2   1   2     2596.76     2762.41     51.18 o 
  -1   1   2     6826.95     7351.74    133.43 o 
   0   1   2     3252.93     3459.63     72.10 o 
   1   1   2     4230.56     4169.62     71.95 o 
   2   1   2     4258.28     4654.02     81.10 o 
   3   1   2        2.69       -4.14      7.90 o 
   4   1   2      912.64      919.19     29.44 o 
   5   1   2     2998.87     2887.79     58.19 o 
   6   1   2      411.87      380.62     20.24 o 
   7   1   2     4152.46     4138.20    105.99 o 
   8   1   2     2402.37     2383.89     56.60 o 
   9   1   2      125.81       62.96     19.67 o 
  10   1   2      549.73      465.36     33.52 o 
  11   1   2      160.79      110.23     33.62 o 
  12   1   2       14.80       24.19     49.71 o 
 -14   2   2       90.58      110.70     42.17 o 
 -13   2   2      693.35      591.90     49.46 o 
 -12   2   2       12.81       -7.00     32.14 o 
 -11   2   2      474.48      461.76     64.58 o 
 -10   2   2     1765.06     1736.84     66.47 o 
  -9   2   2       63.09       58.01     24.23 o 
  -8   2   2      139.04      109.09     23.11 o 
  -7   2   2      907.19      797.57     36.85 o 
  -6   2   2     6419.06     6938.47    153.04 o 
  -5   2   2      902.72      897.91     38.32 o 
  -4   2   2     3071.68     3018.38     56.44 o 
  -3   2   2    10861.77    11480.85    189.07 o 
  -2   2   2      848.02      857.76     20.17 o 
  -1   2   2    23258.60    25466.94    409.18 o 
   0   2   2     1154.21     1185.53     24.52 o 
   1   2   2     3066.97     3374.81     65.20 o 
   2   2   2      122.18      111.99     12.38 o 
   3   2   2    12726.10    13399.00    242.33 o 
   4   2   2       31.99       30.24     11.14 o 
   5   2   2     2946.15     2877.16     63.79 o 
   6   2   2      299.68      255.79     19.94 o 
   7   2   2        7.12       12.25     16.39 o 
   8   2   2      349.13      292.10     22.84 o 
   9   2   2     2907.26     3033.31     69.13 o 
  10   2   2      302.29      300.13     30.08 o 
  11   2   2      194.89      159.45     33.52 o 
  12   2   2       23.94       76.70    110.58 o 
 -14   3   2      220.69      203.18     44.57 o 
 -13   3   2      672.26      682.60     56.69 o 
 -12   3   2      289.12      256.25     36.94 o 
 -11   3   2        9.09       -0.54     27.02 o 
 -10   3   2     1979.55     2028.21     71.03 o 
  -9   3   2     3294.09     3298.15     92.64 o 
  -8   3   2      826.18      737.39     38.86 o 
  -7   3   2     1233.58     1190.44     56.72 o 
  -6   3   2     1302.33     1075.60     39.12 o 
  -5   3   2     2484.70     2487.60    110.42 o 
  -4   3   2     7798.40     7810.94    145.29 o 
  -3   3   2     2931.88     2857.74     68.87 o 
  -2   3   2      266.92      249.32     14.79 o 
  -1   3   2      215.58      220.13     14.16 o 
   0   3   2    17621.52    19195.82    339.54 o 
   1   3   2      163.10       89.56      8.99 o 
   2   3   2    18470.63    19872.29    353.22 o 
   3   3   2     5855.47     6345.11    120.25 o 
   4   3   2     4718.37     5087.87    100.48 o 
   5   3   2      731.98      679.18     26.68 o 
   6   3   2     7171.88     7494.12    146.35 o 
   7   3   2      498.26      431.99     29.56 o 
   8   3   2     2896.33     2937.01     72.04 o 
   9   3   2      337.64      274.19     24.09 o 
  10   3   2     1124.89     1129.61     65.86 o 
  11   3   2      527.23      605.41     45.31 o 
  12   3   2      205.53      207.78     66.79 o 
 -14   4   2       29.38       26.99     44.89 o 
 -13   4   2        9.07       39.95     45.53 o 
 -12   4   2      625.24      636.72     47.75 o 
 -11   4   2       90.76       75.51     29.84 o 
 -10   4   2     1296.85     1344.62     58.13 o 
  -9   4   2       72.85       44.24     25.51 o 
  -8   4   2      114.02       58.07     24.70 o 
  -7   4   2      377.47      364.78     27.51 o 
  -6   4   2     1839.67     1897.17     55.62 o 
  -5   4   2      494.82      475.32     29.24 o 
  -4   4   2        2.98       11.96      7.40 o 
  -3   4   2     3163.57     3199.55     58.46 o 
  -2   4   2      162.98      129.55     10.83 o 
  -1   4   2     5744.35     6016.93    119.90 o 
   0   4   2      148.63      108.28      9.75 o 
   1   4   2     2720.58     2972.27     70.10 o 
   2   4   2     1196.18     1190.09     29.93 o 
   3   4   2     2374.75     2597.09     55.77 o 
   4   4   2     4665.86     5105.76    101.24 o 
   5   4   2      188.26      199.66     20.64 o 
   6   4   2     1632.16     1602.41     44.77 o 
   7   4   2        5.65        6.76     18.51 o 
   8   4   2      470.68      415.98     28.16 o 
   9   4   2      436.90      345.73     33.70 o 
  10   4   2        2.87      155.63    108.37 o 
  11   4   2       26.98        5.08     28.36 o 
  12   4   2       46.53       35.21     53.35 o 
 -14   5   2      299.11      355.51     59.67 o 
 -13   5   2       41.50      131.35     44.44 o 
 -12   5   2      430.69      375.56     41.37 o 
 -11   5   2      371.34      323.44     37.06 o 
 -10   5   2     2195.29     2257.48     74.76 o 
  -9   5   2     4166.09     4247.21    111.04 o 
  -8   5   2     4030.82     3873.81    100.31 o 
  -7   5   2      336.89      288.69     25.90 o 
  -6   5   2       55.94       56.35     17.15 o 
  -5   5   2     3803.93     3579.60     85.23 o 
  -4   5   2     8213.51     8959.24    169.56 o 
  -3   5   2     6551.11     6860.31    129.27 o 
  -2   5   2     1080.01      993.71     32.35 o 
  -1   5   2       42.17       13.93      8.39 o 
   0   5   2     1517.83     1536.28     35.05 o 
   1   5   2    11446.05    12130.16    219.06 o 
   2   5   2     1899.52     1809.70     42.20 o 
   3   5   2     1272.32     1170.30     31.80 o 
   4   5   2     6652.18     7501.76    143.44 o 
   5   5   2      390.20      352.50     22.42 o 
   6   5   2      309.64      207.56     20.47 o 
   7   5   2     2099.37     2242.51     58.84 o 
   8   5   2      191.09      190.34     26.44 o 
   9   5   2       91.74       96.41     27.60 o 
  10   5   2      992.42     1061.15     53.19 o 
  11   5   2     1083.94     1101.89     50.68 o 
  12   5   2      192.44      112.55     55.32 o 
 -14   6   2        0.16       16.96     50.09 o 
 -13   6   2      507.70      475.22     83.21 o 
 -12   6   2      569.41      591.53     59.07 o 
 -11   6   2     1356.97     1420.07     75.83 o 
 -10   6   2      575.79      527.32     38.87 o 
  -9   6   2       48.90       16.38     23.76 o 
  -8   6   2     1570.14     1516.96     55.60 o 
  -7   6   2      908.76      776.72     54.31 o 
  -6   6   2     8078.00     8336.30    181.66 o 
  -5   6   2     2935.06     2808.78     70.87 o 
  -4   6   2        4.49       -1.14      8.61 o 
  -3   6   2     5761.53     6301.66    120.23 o 
  -2   6   2    24076.49    26891.12    476.59 o 
  -1   6   2     8933.39     9639.69    176.61 o 
   0   6   2     3441.68     3410.75     68.36 o 
   1   6   2      678.90      682.62     27.16 o 
   2   6   2      145.44      207.61     14.18 o 
   3   6   2      839.53      673.40     29.85 o 
   4   6   2    10460.22    10680.57    199.31 o 
   5   6   2       15.70        5.89     14.28 o 
   6   6   2      101.58       49.01     21.82 o 
   7   6   2      397.15      377.11     25.94 o 
   8   6   2     1268.56     1416.90     48.70 o 
   9   6   2     1170.81     1310.86     56.28 o 
  10   6   2      335.71      406.73     38.39 o 
  11   6   2        1.32       52.88     34.86 o 
  12   6   2      126.69       25.68     85.40 o 
 -14   7   2        3.73      -19.84     47.07 o 
 -13   7   2       21.46      -31.44     44.86 o 
 -12   7   2       48.78       22.92     40.30 o 
 -11   7   2       33.27       44.52     35.50 o 
 -10   7   2      131.11       96.06     29.01 o 
  -9   7   2        0.81       -6.72     24.92 o 
  -8   7   2       62.65       42.34     23.14 o 
  -7   7   2       32.74       46.95     20.31 o 
  -6   7   2       41.20       17.49     17.50 o 
  -5   7   2       29.81       24.16     14.42 o 
  -4   7   2     2968.69     3226.76     77.13 o 
  -3   7   2      275.94      256.01     14.97 o 
  -2   7   2      708.94      683.82     22.58 o 
  -1   7   2     1881.90     2207.99     48.40 o 
   0   7   2      206.56      193.88     13.28 o 
   1   7   2      363.66      377.01     17.39 o 
   2   7   2      106.73       78.01     11.77 o 
   3   7   2       67.30       55.20     12.37 o 
   4   7   2       65.18       56.62     14.29 o 
   5   7   2       42.90       39.89     15.85 o 
   6   7   2      830.90      822.89     33.28 o 
   7   7   2      622.45      592.38     31.08 o 
   8   7   2      466.34      398.64     33.64 o 
   9   7   2       20.25       23.17     26.43 o 
  10   7   2        0.28       -5.56     29.62 o 
  11   7   2        0.58      -41.11     41.11 o 
  12   7   2       18.54       21.94     82.53 o 
 -13   8   2      204.42      192.98     49.62 o 
 -12   8   2     1153.93     1264.53     76.87 o 
 -11   8   2      821.03      802.04     59.41 o 
 -10   8   2      180.08      114.97     47.01 o 
  -9   8   2      380.22      440.88     36.17 o 
  -8   8   2     2919.64     2929.84     82.73 o 
  -7   8   2     5718.68     5857.13    137.25 o 
  -6   8   2     1950.91     1934.63     62.02 o 
  -5   8   2     2897.04     2893.52     73.62 o 
  -4   8   2      250.58      314.03     23.37 o 
  -3   8   2       21.87       31.20     10.78 o 
  -2   8   2     6330.44     6901.43    131.63 o 
  -1   8   2     1343.41     1232.25     32.28 o 
   0   8   2     1350.53     1317.77     33.82 o 
   1   8   2        3.33       -9.15     10.34 o 
   2   8   2      602.51      498.53     28.04 o 
   3   8   2     1928.53     1971.40     48.11 o 
   4   8   2     5200.22     5435.80    112.95 o 
   5   8   2      987.20      951.37     34.60 o 
   6   8   2       93.99       84.56     18.70 o 
   7   8   2      465.24      458.98     28.31 o 
   8   8   2     1045.59      982.05     47.60 o 
   9   8   2      366.30      375.36     35.72 o 
  10   8   2      934.38     1035.11     65.43 o 
  11   8   2        2.15      -17.90     39.98 o 
  12   8   2      216.68       64.45     91.01 o 
 -13   9   2       10.99       20.31     46.86 o 
 -12   9   2      336.86      290.34     52.08 o 
 -11   9   2      301.04      216.01     43.10 o 
 -10   9   2      723.03      617.86     53.53 o 
  -9   9   2     1667.75     1663.79    110.67 o 
  -8   9   2     1900.30     1851.98     78.63 o 
  -7   9   2       15.58       11.57     20.16 o 
  -6   9   2        8.78       25.12     17.65 o 
  -5   9   2     4714.39     5150.66    118.20 o 
  -4   9   2     4768.11     4501.54    114.92 o 
  -3   9   2    12493.22    14068.62    286.93 o 
  -2   9   2     5712.22     6263.46    121.52 o 
  -1   9   2     3735.95     4200.02     94.33 o 
   0   9   2     1592.17     1520.31     37.79 o 
   1   9   2     3638.63     3459.08     72.30 o 
   2   9   2     4298.18     4447.57     89.95 o 
   3   9   2      132.40      135.92     16.47 o 
   4   9   2        3.94      -11.92     14.30 o 
   5   9   2     3355.08     3490.72     78.88 o 
   6   9   2      227.38      145.59     20.44 o 
   7   9   2      113.68       91.96     21.02 o 
   8   9   2       67.19       37.28     26.18 o 
   9   9   2        5.21        9.70     35.36 o 
  10   9   2     1064.07     1056.42     66.75 o 
  11   9   2      804.04     1062.53    145.40 o 
  12   9   2      425.35      466.51    113.57 o 
 -13  10   2        2.65      -15.04     45.59 o 
 -12  10   2      148.52      108.98     76.73 o 
 -11  10   2        0.96      -16.53     44.80 o 
 -10  10   2        9.85       -4.48     38.23 o 
  -9  10   2       48.49       37.46     33.02 o 
  -8  10   2      293.98      281.32     49.98 o 
  -7  10   2      105.01      121.98     33.24 o 
  -6  10   2      344.18      322.44     35.63 o 
  -5  10   2      814.95      828.56     57.85 o 
  -4  10   2     1427.91     1402.35     55.43 o 
  -3  10   2      668.87      582.99     45.57 o 
  -2  10   2     1026.03      995.60     30.74 o 
  -1  10   2     3480.30     3819.55     79.29 o 
   0  10   2      670.56      670.33     33.31 o 
   1  10   2      297.35      279.99     23.80 o 
   2  10   2      122.70      123.52     18.18 o 
   3  10   2     2717.94     2828.98     64.37 o 
   4  10   2       77.53       57.22     19.06 o 
   5  10   2     2521.99     2565.78     63.28 o 
   6  10   2        1.99        2.08     19.04 o 
   7  10   2      197.46      174.15     27.55 o 
   8  10   2      118.34      110.26     35.56 o 
   9  10   2        2.49      -19.50     34.87 o 
  10  10   2        1.55       19.10     39.90 o 
  11  10   2       49.19       14.12     65.20 o 
 -13  11   2     1306.98     1574.27    103.00 o 
 -12  11   2       30.51       53.55     45.14 o 
 -11  11   2        3.79       -4.59     39.62 o 
 -10  11   2     2551.19     2685.82    113.39 o 
  -9  11   2     1818.45     2239.26     94.07 o 
  -8  11   2      304.17      336.54     41.11 o 
  -7  11   2     2889.31     2799.44     96.84 o 
  -6  11   2     1397.00     1278.40     62.13 o 
  -5  11   2     1457.51     1418.40     84.47 o 
  -4  11   2     5914.04     5942.43    157.86 o 
  -3  11   2     1807.39     1657.11     86.07 o 
  -2  11   2      655.82      626.86     39.75 o 
  -1  11   2     1232.68     1332.07     45.78 o 
   0  11   2     8332.26     8535.63    161.95 o 
   1  11   2      823.73      711.19     26.80 o 
   2  11   2     6638.36     6927.66    135.12 o 
   3  11   2     1960.11     2102.22     52.70 o 
   4  11   2       84.75       65.07     17.70 o 
   5  11   2     4340.92     4355.12    118.02 o 
   6  11   2     6881.74     7691.64    225.19 o 
   7  11   2       18.79       43.56     31.25 o 
   8  11   2     2298.06     2406.05     94.07 o 
   9  11   2      539.26      624.99     93.41 o 
  10  11   2      637.23      591.60     57.64 o 
  11  11   2       94.42      166.80     64.48 o 
 -12  12   2      405.47      487.00     59.37 o 
 -11  12   2      131.01      111.09     43.28 o 
 -10  12   2     1665.37     1670.46     85.68 o 
  -9  12   2     1125.56      972.54     63.82 o 
  -8  12   2      125.94       10.96     32.38 o 
  -7  12   2      468.84      416.15     41.95 o 
  -6  12   2     2578.31     2584.79     90.87 o 
  -5  12   2       30.58       -1.00     23.57 o 
  -4  12   2     1704.38     1659.16     69.59 o 
  -3  12   2      718.71      584.46     58.08 o 
  -2  12   2      180.15      211.65     24.27 o 
  -1  12   2     5331.75     5593.12    112.36 o 
   0  12   2      111.11       74.52     14.53 o 
   1  12   2      338.71      300.44     22.49 o 
   2  12   2       60.66       42.57     20.05 o 
   3  12   2     6008.47     6102.98    123.00 o 
   4  12   2     1539.20     1621.50     46.64 o 
   5  12   2      219.82      226.86     27.92 o 
   6  12   2      607.62      556.93     38.06 o 
   7  12   2      751.95      759.63     53.21 o 
   8  12   2      224.97      214.79     41.18 o 
   9  12   2     1234.60     1636.42     83.62 o 
  10  12   2       17.09      -38.89     51.84 o 
  11  12   2       17.74      -15.36     61.03 o 
 -12  13   2       24.03      -37.31     48.71 o 
 -11  13   2      185.34      194.27     47.25 o 
 -10  13   2      286.15      200.84     45.63 o 
  -9  13   2       47.27        8.78     35.92 o 
  -8  13   2     1095.72      971.44     61.11 o 
  -7  13   2      234.97      211.82     36.74 o 
  -6  13   2      255.58      181.23     34.41 o 
  -5  13   2      948.68     1111.85     57.90 o 
  -4  13   2      338.31      261.85     31.18 o 
  -3  13   2       50.46        9.76     21.77 o 
  -2  13   2        9.55      -18.95     18.95 o 
  -1  13   2     1309.32     1169.71     39.97 o 
   0  13   2      952.77      841.21     30.72 o 
   1  13   2     3300.30     3205.13     85.95 o 
   2  13   2       14.06       27.80     15.63 o 
   3  13   2       68.10       47.78     16.27 o 
   4  13   2      248.17      167.99     24.56 o 
   5  13   2     1824.36     1930.29     62.89 o 
   6  13   2      137.88      138.55     29.38 o 
   7  13   2     1171.10     1257.73     96.97 o 
   8  13   2        1.84      -26.40     35.64 o 
   9  13   2      316.07      349.84     49.92 o 
  10  13   2        0.89       22.77     45.15 o 
  11  13   2      162.24      174.65     65.03 o 
 -12  14   2      216.73      261.36     53.54 o 
 -11  14   2      618.93      612.93     60.94 o 
 -10  14   2        9.21       -1.53     42.76 o 
  -9  14   2      546.30      554.07     55.72 o 
  -8  14   2     1595.31     1635.83     78.98 o 
  -7  14   2     1944.68     2206.61     89.73 o 
  -6  14   2     1093.84     1121.43     62.18 o 
  -5  14   2     3172.28     3259.36    105.49 o 
  -4  14   2      520.29      509.48     39.99 o 
  -3  14   2      244.71      258.53     30.58 o 
  -2  14   2     8947.84     9486.11    236.38 o 
  -1  14   2     1172.67     1099.89     49.32 o 
   0  14   2      985.37      949.21     49.44 o 
   1  14   2      912.94      855.35     63.31 o 
   2  14   2     4165.29     4292.96     92.49 o 
   3  14   2      904.35      864.65     40.77 o 
   4  14   2     7107.33     7848.90    177.52 o 
   5  14   2       40.42       49.30     25.28 o 
   6  14   2      382.07      389.75     59.82 o 
   7  14   2      453.70      461.96     69.83 o 
   8  14   2     1615.39     1834.31     87.20 o 
   9  14   2       73.63      100.62     44.51 o 
  10  14   2      874.83     1028.23     91.70 o 
 -11  15   2        0.16       18.11     45.29 o 
 -10  15   2       52.48       18.45     43.40 o 
  -9  15   2     1004.33      998.64     85.26 o 
  -8  15   2     1861.30     1905.64     87.28 o 
  -7  15   2      320.71      280.74     54.23 o 
  -6  15   2      170.57      102.26     32.41 o 
  -5  15   2      357.39      332.94     40.76 o 
  -4  15   2      436.01      326.83     37.21 o 
  -3  15   2       51.12       46.11     26.21 o 
  -2  15   2      750.21      762.22     43.94 o 
  -1  15   2     1877.56     1933.67     69.07 o 
   0  15   2      296.77      236.65     29.35 o 
   1  15   2     3057.34     3018.11     92.99 o 
   2  15   2       85.47       56.94     22.60 o 
   3  15   2      153.23      147.68     25.13 o 
   4  15   2      204.50      140.75     27.64 o 
   5  15   2     1579.73     1752.82     64.09 o 
   6  15   2      167.57      181.79     44.42 o 
   7  15   2     2653.25     3017.82    127.35 o 
   8  15   2      193.09      216.46     46.60 o 
   9  15   2        5.73       50.00     45.39 o 
  10  15   2      244.94      356.48     61.83 o 
 -11  16   2       56.40       18.87     47.05 o 
 -10  16   2      199.25      176.12     48.33 o 
  -9  16   2       27.45       -6.10     41.25 o 
  -8  16   2      232.76      154.33     41.46 o 
  -7  16   2      944.00     1033.77     88.92 o 
  -6  16   2     2212.17     2110.74     86.86 o 
  -5  16   2        4.22       -8.71     31.28 o 
  -4  16   2       16.00       -3.04     28.12 o 
  -3  16   2     1132.15     1142.86     57.71 o 
  -2  16   2      642.58      599.62     41.75 o 
  -1  16   2      873.81      837.59     47.17 o 
   0  16   2      512.23      589.11     55.54 o 
   1  16   2      691.21      656.88     41.08 o 
   2  16   2      232.82      276.47     37.78 o 
   3  16   2     2591.19     2699.84     78.62 o 
   4  16   2       12.60        6.38     23.80 o 
   5  16   2     1912.37     2177.46    108.16 o 
   6  16   2        6.66        7.59     34.74 o 
   7  16   2      263.30      192.12     40.68 o 
   8  16   2      162.38      169.59     45.63 o 
   9  16   2      896.37     1015.69     74.52 o 
 -11  17   2       42.70      -20.81     50.87 o 
 -10  17   2       22.55      -31.18     65.14 o 
  -9  17   2     2799.60     3080.89    119.92 o 
  -8  17   2      347.59      343.06     50.02 o 
  -7  17   2      334.43      328.33     44.72 o 
  -6  17   2      290.76      288.97     57.93 o 
  -5  17   2     1685.07     1853.76     96.19 o 
  -4  17   2     1029.84     1025.45     59.16 o 
  -3  17   2     3370.55     3382.03    108.02 o 
  -2  17   2       38.37       13.71     27.21 o 
  -1  17   2       44.91       38.02     33.08 o 
   0  17   2     5016.57     5553.66    192.32 o 
   1  17   2     1235.42     1358.03     81.26 o 
   2  17   2     1415.54     1449.77     63.35 o 
   3  17   2       78.28       66.65     29.15 o 
   4  17   2      403.43      338.46     39.13 o 
   5  17   2      479.14      457.23     43.32 o 
   6  17   2     1119.73     1354.32     73.05 o 
   7  17   2      237.37      165.72     44.33 o 
   8  17   2     1014.02     1200.46    105.32 o 
   9  17   2      150.49      125.65     50.30 o 
 -10  18   2      290.21      167.45     78.67 o 
  -9  18   2       93.70       34.23     44.87 o 
  -8  18   2        0.63       55.25     41.95 o 
  -7  18   2       25.71       -7.01     36.12 o 
  -6  18   2      398.97      316.64     43.93 o 
  -5  18   2       28.94       -7.68     32.28 o 
  -4  18   2       69.28       30.41     30.56 o 
  -3  18   2      534.49      546.30     45.88 o 
  -2  18   2      217.69      178.79     41.34 o 
  -1  18   2      207.53      167.46     41.74 o 
   0  18   2       23.39       43.28     35.46 o 
   1  18   2       53.32        1.43     37.50 o 
   2  18   2      445.55      261.46     46.76 o 
   3  18   2     1268.27     1337.37     64.30 o 
   4  18   2       18.67      -20.76     35.70 o 
   5  18   2      452.95      433.60     46.99 o 
   6  18   2       33.99       51.90     37.59 o 
   7  18   2        2.27        8.87     40.91 o 
   8  18   2      104.58       90.79     47.99 o 
  -9  19   2      561.07      565.57     63.39 o 
  -8  19   2      179.06      208.27     48.06 o 
  -7  19   2        4.96       61.60     39.01 o 
  -6  19   2      298.04      231.08     48.79 o 
  -5  19   2      613.42      581.01     62.18 o 
  -4  19   2      563.09      576.65     50.30 o 
  -3  19   2      463.56      469.09    107.34 o 
  -2  19   2      326.10      344.84     50.82 o 
  -1  19   2      219.49      215.36     45.39 o 
   0  19   2       56.20       48.54     39.27 o 
   1  19   2     3127.44     3312.49    137.85 o 
   2  19   2       80.37       91.75     44.42 o 
   3  19   2      166.13      175.09     44.96 o 
   4  19   2       44.88        5.84     43.35 o 
   5  19   2      128.85       65.88     38.38 o 
   6  19   2       48.99       33.27     40.05 o 
   7  19   2      588.33      563.86     58.52 o 
   8  19   2       38.83       39.33     48.43 o 
  -9  20   2        1.94      -38.99     48.72 o 
  -8  20   2      117.05       99.60     54.45 o 
  -7  20   2      911.16      922.56     69.15 o 
  -6  20   2      951.95      968.53    104.00 o 
  -5  20   2      914.23      895.53     99.77 o 
  -4  20   2       98.65       93.10     46.05 o 
  -3  20   2      759.10      685.58     67.33 o 
  -2  20   2     1632.98     1649.16    206.61 o 
  -1  20   2      809.97      790.63    127.07 o 
   0  20   2       11.50       67.64     45.43 o 
   1  20   2       58.66       47.59     59.93 o 
   2  20   2     1391.30     1385.18     88.58 o 
   3  20   2     2342.20     2471.90    115.75 o 
   4  20   2      875.74      937.09     76.80 o 
   5  20   2      212.32      182.36     51.66 o 
   6  20   2        6.99        9.06     40.26 o 
   7  20   2      122.34       64.17     46.60 o 
  -8  21   2        0.22      -25.97     55.10 o 
  -7  21   2        0.69      -43.95     43.95 o 
  -6  21   2       13.83       66.02     46.77 o 
  -5  21   2       10.87       18.75     59.40 o 
  -4  21   2      146.99      147.66     55.41 o 
  -3  21   2      111.42       50.44     71.96 o 
  -2  21   2       16.79      -16.60     31.06 o 
  -1  21   2      105.60       52.43     52.77 o 
   0  21   2      431.17      503.61     63.51 o 
   1  21   2      289.52      281.86     54.08 o 
   2  21   2        9.25       94.78     47.24 o 
   3  21   2      356.73      290.72     96.96 o 
   4  21   2      143.86       63.21     48.11 o 
   5  21   2        0.84       13.90     47.78 o 
   6  21   2        3.76       23.15     57.50 o 
  -7  22   2      485.66      419.14     68.17 o 
  -6  22   2       54.15      133.47     58.13 o 
  -5  22   2      645.67      664.40    179.18 o 
  -4  22   2        0.05      -36.81     46.31 o 
  -3  22   2      307.47      208.10     53.49 o 
  -2  22   2     1685.38     1723.92    101.31 o 
  -1  22   2     1114.00     1167.99    152.94 o 
   0  22   2     1107.99     1060.70     85.92 o 
   1  22   2     1560.87     1459.05     98.53 o 
   2  22   2      904.21     1078.90    119.15 o 
   3  22   2      333.96      310.24     86.11 o 
   4  22   2       13.38       40.44     53.63 o 
   5  22   2       17.39      -52.40     52.40 o 
   6  22   2       29.85      -17.10     54.02 o 
  -6  23   2       18.82      -55.41     55.41 o 
  -5  23   2      104.91       77.29    110.58 o 
  -4  23   2     1207.21     1252.45    101.20 o 
  -3  23   2      452.50      424.15     67.16 o 
  -2  23   2      239.86      199.02     51.77 o 
  -1  23   2       43.35      130.85     63.83 o 
   0  23   2       34.42        9.32     46.40 o 
   1  23   2      379.10      430.22     67.57 o 
   2  23   2      112.13       44.53    133.64 o 
   3  23   2      155.30       76.63     70.47 o 
   4  23   2        8.53       45.97    102.73 o 
   5  23   2      675.56      712.50     88.42 o 
  -5  24   2       38.27       20.45     59.58 o 
  -4  24   2       34.66      135.83     75.46 o 
  -3  24   2      275.05      116.96     53.90 o 
  -2  24   2      164.24       96.27     50.83 o 
  -1  24   2        1.10       36.71     51.46 o 
   0  24   2        1.82        8.20     57.75 o 
   1  24   2        0.24      -51.61     51.65 o 
   2  24   2       83.70       87.81     76.89 o 
   3  24   2      180.71      157.88     60.85 o 
  -3  25   2      616.03      610.61     74.24 o 
  -2  25   2        1.79      -28.34     53.91 o 
  -1  25   2       62.27      121.92     56.89 o 
   0  25   2     1702.87     1815.46    252.36 o 
   1  25   2      239.59      175.21     64.88 o 
 -14   1   3       50.42       47.47     41.21 o 
 -13   1   3     2642.00     2711.63     96.57 o 
 -12   1   3      199.96      274.29     37.66 o 
 -11   1   3      277.25      199.28     33.13 o 
 -10   1   3      800.63      820.38     58.21 o 
  -9   1   3     1743.53     1746.93     77.29 o 
  -8   1   3     5476.29     5682.74    135.15 o 
  -7   1   3     3800.93     3826.42     95.69 o 
  -6   1   3     4715.88     5067.61     93.31 o 
  -5   1   3      102.52       85.59     11.51 o 
  -4   1   3      186.62      212.90     12.58 o 
  -3   1   3     2098.26     1996.18     40.40 o 
  -2   1   3    12126.22    12802.43    210.96 o 
  -1   1   3     4185.88     4296.32     75.70 o 
   0   1   3      691.64      613.75     29.48 o 
   1   1   3     3229.33     3152.50     75.72 o 
   2   1   3     2770.45     2695.00     51.51 o 
   3   1   3     2594.35     2448.92     49.37 o 
   4   1   3     4333.32     4128.68     77.86 o 
   5   1   3      324.03      289.66     19.66 o 
   6   1   3      293.34      209.88     18.50 o 
   7   1   3     1646.23     1663.62     45.00 o 
   8   1   3      995.50     1044.17     37.29 o 
   9   1   3      846.46      898.27     49.56 o 
  10   1   3        1.61       27.03     35.36 o 
  11   1   3      277.69      252.43     55.83 o 
  12   1   3      167.23      111.72     58.27 o 
 -14   2   3      145.11       89.38     42.30 o 
 -13   2   3      433.20      392.42     81.85 o 
 -12   2   3      195.78      141.96     34.06 o 
 -11   2   3     1215.44     1200.00    140.64 o 
 -10   2   3     1683.62     1785.44    114.92 o 
  -9   2   3     2948.11     3223.41     91.34 o 
  -8   2   3      958.50      992.25     44.99 o 
  -7   2   3      487.23      423.59     28.94 o 
  -6   2   3     4636.17     5043.17     92.86 o 
  -5   2   3     3085.84     3035.39     59.04 o 
  -4   2   3     7862.97     8830.54    149.60 o 
  -3   2   3     1169.86     1128.37     26.88 o 
  -2   2   3        1.40       -6.30      7.78 o 
  -1   2   3     4944.75     5339.34    108.33 o 
   0   2   3     7765.03     8109.68    148.27 o 
   1   2   3    12069.16    13534.24    223.14 o 
   2   2   3       11.07        9.07      8.03 o 
   3   2   3       32.52       32.02      9.82 o 
   4   2   3     1974.39     1872.07     53.79 o 
   5   2   3     1086.53     1079.89     32.32 o 
   6   2   3     2980.85     3102.08     70.93 o 
   7   2   3       18.85       24.29     17.50 o 
   8   2   3        3.00        9.74     18.42 o 
   9   2   3       59.51       43.08     27.65 o 
  10   2   3     1807.50     2000.14     86.37 o 
  11   2   3      261.53      212.88     53.98 o 
  12   2   3        6.09      -52.79     85.27 o 
 -14   3   3       12.98       13.68     40.14 o 
 -13   3   3      211.96      226.94     41.01 o 
 -12   3   3       48.16        1.43     29.66 o 
 -11   3   3      460.88      404.73     39.87 o 
 -10   3   3     1830.93     1793.64     67.93 o 
  -9   3   3      340.17      252.78     29.63 o 
  -8   3   3      342.86      273.64     41.78 o 
  -7   3   3     1540.50     1520.73     65.85 o 
  -6   3   3      483.72      510.99     22.13 o 
  -5   3   3     1224.04     1526.11     35.26 o 
  -4   3   3      778.17      703.73     21.56 o 
  -3   3   3      159.59      113.42     10.73 o 
  -2   3   3     3619.38     3811.37     69.12 o 
  -1   3   3      129.53      124.67     10.19 o 
   0   3   3      219.04      192.87     10.89 o 
   1   3   3       24.03       26.48      9.57 o 
   2   3   3     2993.65     3250.65     61.37 o 
   3   3   3     1881.53     1987.90     46.18 o 
   4   3   3       85.32       91.69     14.28 o 
   5   3   3       23.80        0.00     13.04 o 
   6   3   3       10.88        3.55     14.98 o 
   7   3   3       76.78       85.06     18.66 o 
   8   3   3      223.10      165.18     22.39 o 
   9   3   3       13.00      -24.43     24.43 o 
  10   3   3      134.82      105.53     38.15 o 
  11   3   3       11.93      -17.74     47.24 o 
  12   3   3       82.30      230.95    144.30 o 
 -14   4   3     1729.36     1935.57    131.93 o 
 -13   4   3       11.23       25.32     36.08 o 
 -12   4   3       37.86        7.92     31.49 o 
 -11   4   3     1941.12     2116.08    106.86 o 
 -10   4   3      865.03      844.78     47.08 o 
  -9   4   3      993.44      928.99     46.82 o 
  -8   4   3     4987.13     5126.88    125.52 o 
  -7   4   3     2207.58     2221.83     64.99 o 
  -6   4   3     1331.62     1195.89     34.56 o 
  -5   4   3     5708.42     5802.49    111.82 o 
  -4   4   3     7358.53     7920.47    135.80 o 
  -3   4   3     3996.45     4259.09     76.99 o 
  -2   4   3     1531.39     1689.32     44.33 o 
  -1   4   3     5380.91     5246.37     91.96 o 
   0   4   3     4153.97     4344.10     84.85 o 
   1   4   3     6973.90     7195.12    134.78 o 
   2   4   3     5178.31     5188.31    102.73 o 
   3   4   3     3364.80     3635.34     75.47 o 
   4   4   3      712.34      671.81     26.62 o 
   5   4   3     8768.60     9419.91    179.68 o 
   6   4   3     1045.16     1040.84     37.81 o 
   7   4   3     1709.75     1761.25     52.28 o 
   8   4   3       85.12       43.31     23.81 o 
   9   4   3      693.91      575.39     47.92 o 
  10   4   3      167.64      176.44     47.80 o 
  11   4   3     1110.82     1219.01    141.21 o 
  12   4   3       34.83       82.52     58.21 o 
 -14   5   3       56.22       65.01     48.16 o 
 -13   5   3      723.65      690.05     62.51 o 
 -12   5   3      155.04       97.35     35.99 o 
 -11   5   3     1017.85     1087.30     59.95 o 
 -10   5   3      137.62       73.58     27.69 o 
  -9   5   3       50.69       19.81     24.00 o 
  -8   5   3     1190.70     1219.39     70.10 o 
  -7   5   3     3751.69     3760.50     95.55 o 
  -6   5   3      103.34       72.85     24.30 o 
  -5   5   3     2532.99     2741.11     55.40 o 
  -4   5   3     4746.67     5104.88     91.64 o 
  -3   5   3      490.66      435.55     22.57 o 
  -2   5   3     8264.15     8834.90    149.51 o 
  -1   5   3       14.20        9.61      9.46 o 
   0   5   3      226.59      214.60     15.64 o 
   1   5   3     1157.77     1315.23     33.28 o 
   2   5   3     4749.14     4849.37     95.66 o 
   3   5   3      258.08      193.41     16.47 o 
   4   5   3     5536.83     6013.28    119.44 o 
   5   5   3      815.71      819.64     45.35 o 
   6   5   3      105.11       87.02     19.32 o 
   7   5   3       59.64       17.74     20.02 o 
   8   5   3      689.22      760.48     37.30 o 
   9   5   3      102.12      101.53     34.71 o 
  10   5   3      136.89      114.98     38.75 o 
  11   5   3        9.23       -2.05     39.77 o 
 -14   6   3       71.51       43.01     48.55 o 
 -13   6   3      255.33      260.17     51.78 o 
 -12   6   3       23.47      -37.30     37.30 o 
 -11   6   3       26.78       17.38     29.11 o 
 -10   6   3      201.75       73.12     28.71 o 
  -9   6   3     2647.72     2648.94     99.38 o 
  -8   6   3      539.66      457.07     59.85 o 
  -7   6   3     1516.05     1416.65     53.96 o 
  -6   6   3     2147.43     2070.13     59.73 o 
  -5   6   3      661.37      525.91     28.25 o 
  -4   6   3      572.50      521.87     26.42 o 
  -3   6   3       79.17       84.58     11.38 o 
  -2   6   3      343.56      297.66     18.02 o 
  -1   6   3      340.24      297.70     16.47 o 
   0   6   3     1213.82      950.11     38.77 o 
   1   6   3      646.34      648.28     22.66 o 
   2   6   3      268.14      260.83     21.74 o 
   3   6   3      703.41      690.71     26.30 o 
   4   6   3     1392.44     1321.89     49.45 o 
   5   6   3      196.51      146.43     32.06 o 
   6   6   3      167.37      137.27     20.64 o 
   7   6   3       39.27       13.99     20.32 o 
   8   6   3      668.56      680.62     36.44 o 
   9   6   3      317.57      289.17     53.45 o 
  10   6   3      448.12      469.03     51.10 o 
  11   6   3        7.97        6.64     41.75 o 
 -14   7   3      313.63      374.87     61.29 o 
 -13   7   3      281.20      259.28     49.36 o 
 -12   7   3     3127.72     3444.36    255.34 o 
 -11   7   3      283.12      235.96     45.24 o 
 -10   7   3     1570.19     1449.50     77.97 o 
  -9   7   3     1400.69     1469.88     58.81 o 
  -8   7   3     3849.83     4062.22    148.60 o 
  -7   7   3     2492.87     2542.11     90.18 o 
  -6   7   3     9048.52     9581.22    206.33 o 
  -5   7   3     1105.98     1116.21     30.38 o 
  -4   7   3      117.06       99.13     11.99 o 
  -3   7   3    11103.90    11921.01    219.60 o 
  -2   7   3     1485.86     1264.39     56.87 o 
  -1   7   3    10285.12    11182.51    205.89 o 
   0   7   3      278.33      203.20     15.28 o 
   1   7   3     8403.86     9118.49    170.31 o 
   2   7   3     1672.51     1644.36     41.82 o 
   3   7   3     4892.35     4899.19    100.63 o 
   4   7   3     3216.75     3452.98     76.23 o 
   5   7   3      271.57      195.88     20.56 o 
   6   7   3     4715.54     5037.12    108.06 o 
   7   7   3     2619.26     2819.83     71.44 o 
   8   7   3      451.64      422.32     31.47 o 
   9   7   3     1064.72     1115.83    307.37 o 
  10   7   3      212.92      160.01     54.58 o 
  11   7   3        5.35      -50.60     50.60 o 
 -13   8   3      324.53      314.03     52.60 o 
 -12   8   3       64.74       45.68     43.43 o 
 -11   8   3      305.28      139.21     40.34 o 
 -10   8   3       27.08       77.30     35.62 o 
  -9   8   3     3055.66     3386.73    113.82 o 
  -8   8   3       75.23       57.43     23.43 o 
  -7   8   3     1759.44     1749.36     58.26 o 
  -6   8   3     2682.46     2619.80     71.03 o 
  -5   8   3      557.54      517.77     22.56 o 
  -4   8   3     2695.24     2822.42     64.10 o 
  -3   8   3      274.87      162.01     15.28 o 
  -2   8   3      555.73      402.59     20.20 o 
  -1   8   3       52.84       21.48     11.86 o 
   0   8   3     7609.51     7999.57    151.42 o 
   1   8   3     2075.00     2295.16     52.83 o 
   2   8   3        2.15      -12.48     12.48 o 
   3   8   3       50.31       10.01     14.25 o 
   4   8   3      567.50      617.48     39.95 o 
   5   8   3      258.75      268.13     23.05 o 
   6   8   3     6387.22     6847.64    140.14 o 
   7   8   3     1088.59     1106.12     68.02 o 
   8   8   3       91.09      114.37     28.60 o 
   9   8   3      408.30      335.93     56.76 o 
  10   8   3      894.23     1027.57    135.83 o 
  11   8   3       13.18       58.29     55.93 o 
 -13   9   3     1277.03     1313.92     89.23 o 
 -12   9   3      119.57       70.09     42.63 o 
 -11   9   3     1163.72     1116.44    109.85 o 
 -10   9   3      749.27      597.00     52.87 o 
  -9   9   3       32.07       42.07     33.08 o 
  -8   9   3      991.47      886.07     63.69 o 
  -7   9   3     2532.58     2549.52    120.54 o 
  -6   9   3       92.68       76.18     19.94 o 
  -5   9   3     1359.02     1294.13     56.43 o 
  -4   9   3     2688.73     2660.86     88.64 o 
  -3   9   3      285.98      193.37     19.11 o 
  -2   9   3    13755.10    15132.61    276.71 o 
  -1   9   3      348.56      286.21     18.26 o 
   0   9   3        0.82       -3.33     11.76 o 
   1   9   3      285.75      243.78     25.40 o 
   2   9   3     2285.39     2208.55     53.06 o 
   3   9   3      128.44       97.84     16.47 o 
   4   9   3     2230.74     2391.24     93.05 o 
   5   9   3       48.26       14.85     24.34 o 
   6   9   3      433.95      393.96     29.99 o 
   7   9   3     2035.23     2015.61     61.91 o 
   8   9   3     1395.95     1476.71     72.53 o 
   9   9   3       28.78       54.29     70.69 o 
  10   9   3      204.21      184.32     90.57 o 
  11   9   3        0.38      148.42     95.37 o 
 -13  10   3      344.76      339.17     66.88 o 
 -12  10   3        0.78      -40.73     40.73 o 
 -11  10   3      326.88      313.04     49.78 o 
 -10  10   3     2357.36     2466.72     99.29 o 
  -9  10   3      678.31      713.42     74.19 o 
  -8  10   3     2798.14     2940.43    104.36 o 
  -7  10   3     1531.75     1639.47     93.51 o 
  -6  10   3      797.95      832.53     37.90 o 
  -5  10   3     3081.43     3160.32     81.15 o 
  -4  10   3     1323.50     1221.80     38.25 o 
  -3  10   3       11.45       -1.99     12.86 o 
  -2  10   3      209.74      223.29     17.79 o 
  -1  10   3     6604.96     7120.04    138.21 o 
   0  10   3     3486.08     3686.44     78.63 o 
   1  10   3     5498.07     5538.68    111.18 o 
   2  10   3      752.58      676.22     27.83 o 
   3  10   3       33.11       30.41     15.98 o 
   4  10   3      722.36      732.88     40.64 o 
   5  10   3     2316.46     2245.57     69.57 o 
   6  10   3     3331.03     3311.93     80.05 o 
   7  10   3       31.03        3.00     22.72 o 
   8  10   3      171.35      114.66     49.91 o 
   9  10   3       32.98       33.47     81.41 o 
  10  10   3      511.94      647.90    122.86 o 
  11  10   3     1063.15     1261.08    154.40 o 
 -13  11   3      465.78      528.51     62.20 o 
 -12  11   3       24.86       38.78     43.75 o 
 -11  11   3      298.47      300.74     49.33 o 
 -10  11   3       21.85        6.47     38.31 o 
  -9  11   3      113.06       64.89     35.02 o 
  -8  11   3      547.11      406.22     46.56 o 
  -7  11   3      726.93      732.48     50.38 o 
  -6  11   3       12.98      -13.61     23.48 o 
  -5  11   3      412.00      388.42     44.90 o 
  -4  11   3       83.90       44.21     22.11 o 
  -3  11   3       12.20       14.46     13.79 o 
  -2  11   3       45.41       46.97     14.69 o 
  -1  11   3       90.80       68.19     14.83 o 
   0  11   3      159.82      168.78     18.34 o 
   1  11   3      335.54      367.90     28.88 o 
   2  11   3     1506.61     1564.49     43.85 o 
   3  11   3       96.31       78.68     18.12 o 
   4  11   3      282.86      297.85     23.93 o 
   5  11   3      347.34      315.67     25.89 o 
   6  11   3      729.47      751.98     59.96 o 
   7  11   3      131.00      105.15     36.53 o 
   8  11   3      489.32      414.06     79.54 o 
   9  11   3        3.27       -0.94     76.05 o 
  10  11   3       11.31      -68.01     94.81 o 
 -13  12   3      145.27        3.69     59.05 o 
 -12  12   3      231.03      194.43     51.75 o 
 -11  12   3      622.68      521.82     56.58 o 
 -10  12   3      913.21      905.03     69.47 o 
  -9  12   3      321.64      350.13     45.00 o 
  -8  12   3      480.59      361.48     42.43 o 
  -7  12   3       92.51       21.22     29.44 o 
  -6  12   3     1034.55      894.49     52.97 o 
  -5  12   3     2832.49     2735.47    115.23 o 
  -4  12   3     2297.29     2493.01     83.07 o 
  -3  12   3     1485.61     1471.89     51.48 o 
  -2  12   3       32.83       18.05     15.23 o 
  -1  12   3      312.74      283.98     20.75 o 
   0  12   3     5579.74     5853.42    118.14 o 
   1  12   3     1136.72     1124.46     37.19 o 
   2  12   3     1287.81     1241.24     51.65 o 
   3  12   3       27.65       36.29     18.15 o 
   4  12   3      435.54      445.97     27.55 o 
   5  12   3     1415.43     1452.69     93.34 o 
   6  12   3      811.78      893.74     47.96 o 
   7  12   3       50.59       72.18     35.51 o 
   8  12   3      107.35       70.70     52.11 o 
   9  12   3       42.66      107.34     87.58 o 
  10  12   3      726.67      942.30    140.94 o 
 -12  13   3     1375.01     1583.26     91.48 o 
 -11  13   3      414.32      544.44     67.26 o 
 -10  13   3       82.94      104.70     44.55 o 
  -9  13   3       17.69       27.99     36.93 o 
  -8  13   3      704.61      616.95     52.75 o 
  -7  13   3     3862.90     4019.06    128.64 o 
  -6  13   3      183.71      155.91     33.36 o 
  -5  13   3       36.33       -0.04     25.54 o 
  -4  13   3     2381.98     2287.00     80.04 o 
  -3  13   3     4142.53     4302.84    179.11 o 
  -2  13   3     4716.31     4518.55    110.13 o 
  -1  13   3     2160.41     2171.17     55.52 o 
   0  13   3      248.29      255.75     21.40 o 
   1  13   3      676.28      669.68     30.10 o 
   2  13   3     2110.71     2039.81     53.87 o 
   3  13   3     1415.67     1359.53     44.16 o 
   4  13   3     1763.65     1696.10     67.79 o 
   5  13   3       54.98       38.81     24.61 o 
   6  13   3      143.82      146.99     29.23 o 
   7  13   3     1220.44     1334.47     72.20 o 
   8  13   3      713.62      837.91     76.84 o 
   9  13   3      415.55      429.60    103.47 o 
  10  13   3        0.19       88.26    107.65 o 
 -12  14   3       13.24      -48.40     48.40 o 
 -11  14   3        0.06        2.89     41.63 o 
 -10  14   3      238.02      124.18     65.08 o 
  -9  14   3        0.17      -31.23     35.75 o 
  -8  14   3      606.79      626.50     54.34 o 
  -7  14   3     1544.47     1413.28     71.19 o 
  -6  14   3       61.14       14.84     29.50 o 
  -5  14   3     1035.00     1040.39     70.39 o 
  -4  14   3      296.97      303.81     40.45 o 
  -3  14   3       11.91       53.86     25.04 o 
  -2  14   3      312.03      309.82     31.31 o 
  -1  14   3       40.64       26.56     16.47 o 
   0  14   3        5.34       -0.46     18.14 o 
   1  14   3      337.99      330.66     24.21 o 
   2  14   3      168.90      165.94     20.77 o 
   3  14   3      180.41      189.93     46.33 o 
   4  14   3       35.47       32.39     24.23 o 
   5  14   3      223.25      180.44     38.88 o 
   6  14   3       41.37       33.81     33.77 o 
   7  14   3        2.77      -35.82     35.82 o 
   8  14   3      119.14       75.96     60.23 o 
   9  14   3       41.17       55.98     93.38 o 
 -11  15   3      241.22      238.29     74.75 o 
 -10  15   3      179.89       60.85     44.33 o 
  -9  15   3       97.47       92.47     41.07 o 
  -8  15   3     1085.85     1109.52     67.42 o 
  -7  15   3     1343.12     1564.81     77.37 o 
  -6  15   3     1407.09     1451.50     70.83 o 
  -5  15   3       61.09       13.59     28.82 o 
  -4  15   3       41.87       45.44     28.67 o 
  -3  15   3     3237.07     3386.84    105.21 o 
  -2  15   3     1354.42     1457.72     61.94 o 
  -1  15   3     3852.94     4006.55    102.23 o 
   0  15   3      580.80      549.59     34.00 o 
   1  15   3      895.73      939.55     37.36 o 
   2  15   3      343.78      337.60     38.17 o 
   3  15   3     1892.78     1882.72     62.59 o 
   4  15   3       69.86       45.41     26.20 o 
   5  15   3      160.19      131.09     29.53 o 
   6  15   3      144.08       93.11     37.29 o 
   7  15   3      400.37      479.22     53.08 o 
   8  15   3      224.04      226.13     93.72 o 
   9  15   3      447.14      289.48    107.15 o 
 -11  16   3      160.95       85.64     51.66 o 
 -10  16   3       66.50       96.01     48.26 o 
  -9  16   3     1369.30     1377.10     80.46 o 
  -8  16   3      120.54       62.61     39.93 o 
  -7  16   3      102.72       51.49     36.44 o 
  -6  16   3     1392.98     1455.86     73.24 o 
  -5  16   3     1827.05     2057.47     84.62 o 
  -4  16   3     2393.30     2501.66     89.01 o 
  -3  16   3     1504.88     1467.63     71.37 o 
  -2  16   3       15.96       -9.73     24.16 o 
  -1  16   3      275.09      211.49     30.95 o 
   0  16   3     3288.25     3315.49    105.75 o 
   1  16   3      221.32      174.34     27.26 o 
   2  16   3       17.71       -9.97     23.39 o 
   3  16   3       42.95       18.60     25.18 o 
   4  16   3      397.51      361.69     34.95 o 
   5  16   3      312.87      287.17     35.27 o 
   6  16   3      889.16      965.78     63.35 o 
   7  16   3       40.46      -33.47     39.71 o 
   8  16   3        0.63        5.26     56.30 o 
   9  16   3      287.22      443.57    118.81 o 
 -11  17   3      327.51      388.25     59.58 o 
 -10  17   3      687.76      617.37     63.58 o 
  -9  17   3       92.58       76.38     44.64 o 
  -8  17   3       40.63      117.00     40.38 o 
  -7  17   3      740.91      810.16     60.98 o 
  -6  17   3      297.10      222.23     42.85 o 
  -5  17   3      542.79      510.29     48.23 o 
  -4  17   3      282.82      218.41     36.44 o 
  -3  17   3      175.60      129.50     33.77 o 
  -2  17   3        4.10       -6.92     27.22 o 
  -1  17   3        7.84       43.86     26.74 o 
   0  17   3      220.56      234.95     42.64 o 
   1  17   3      163.53       64.77     31.91 o 
   2  17   3      629.52      660.16     71.00 o 
   3  17   3       18.85      -13.75     25.62 o 
   4  17   3       83.99      133.66     30.90 o 
   5  17   3       16.94      -28.48     30.53 o 
   6  17   3       70.29       53.47     40.23 o 
   7  17   3       23.68      -35.13     41.48 o 
   8  17   3      201.21      244.02     63.85 o 
 -10  18   3      460.62      360.45     58.18 o 
  -9  18   3      677.52      705.05     65.16 o 
  -8  18   3     1862.34     2010.69    167.38 o 
  -7  18   3      524.17      573.65     55.90 o 
  -6  18   3      642.89      571.94     53.49 o 
  -5  18   3     1697.81     1595.35     77.64 o 
  -4  18   3     1302.17     1230.73     65.87 o 
  -3  18   3       55.15       11.18     30.28 o 
  -2  18   3        0.34       -2.32     34.17 o 
  -1  18   3     4758.88     4913.56    415.02 o 
   0  18   3     1723.45     1773.64    118.50 o 
   1  18   3     1813.99     1873.12    160.45 o 
   2  18   3      838.01      763.23     53.29 o 
   3  18   3      160.98       41.32     34.27 o 
   4  18   3       78.27       97.21     31.19 o 
   5  18   3     1360.55     1597.30    120.83 o 
   6  18   3       93.86      117.18     43.47 o 
   7  18   3      668.78      827.79     79.41 o 
   8  18   3        4.97      107.98     62.50 o 
  -9  19   3       21.32      -18.19     42.60 o 
  -8  19   3      443.14      402.75     55.87 o 
  -7  19   3      738.03      574.08     56.55 o 
  -6  19   3       10.76      -36.62     36.70 o 
  -5  19   3      107.14       51.30     56.74 o 
  -4  19   3       85.84       37.69     35.22 o 
  -3  19   3      534.65      482.88     57.72 o 
  -2  19   3     2574.53     2541.88    120.58 o 
  -1  19   3      384.91      318.65     72.87 o 
   0  19   3       19.33      -40.86     40.86 o 
   1  19   3      178.53      138.52     47.31 o 
   2  19   3     1438.88     1343.38     82.38 o 
   3  19   3      163.58      176.53     48.19 o 
   4  19   3        5.36       18.28     37.69 o 
   5  19   3        1.78       -1.01     44.45 o 
   6  19   3      123.80       74.43     43.84 o 
   7  19   3       44.90      -10.59     57.07 o 
  -9  20   3      505.32      447.01     61.15 o 
  -8  20   3      154.87      112.11     47.67 o 
  -7  20   3       72.98       47.24     45.56 o 
  -6  20   3      260.97      163.27     43.14 o 
  -5  20   3       75.73       -1.92     42.86 o 
  -4  20   3       75.90       65.20     47.72 o 
  -3  20   3       77.37       18.79     41.14 o 
  -2  20   3       32.14       16.16     39.90 o 
  -1  20   3      208.07       84.07     73.24 o 
   0  20   3      533.00      432.64     73.34 o 
   1  20   3      158.97       94.24     44.61 o 
   2  20   3      172.79      135.76     51.02 o 
   3  20   3        2.35       32.60     45.41 o 
   4  20   3     1188.72     1312.61     89.90 o 
   5  20   3       84.86       73.35     52.47 o 
   6  20   3      250.42      259.77     70.75 o 
  -8  21   3      347.96      337.58     58.49 o 
  -7  21   3      899.41      874.16     69.17 o 
  -6  21   3     1041.45     1053.40    222.94 o 
  -5  21   3       58.73       38.87     48.72 o 
  -4  21   3       15.78      -20.35     46.07 o 
  -3  21   3     1264.42     1267.18     88.89 o 
  -2  21   3      402.71      345.86     54.98 o 
  -1  21   3      106.67      111.38     65.36 o 
   0  21   3        5.33       11.06     52.52 o 
   1  21   3      415.85      385.57     60.15 o 
   2  21   3      132.79       58.11     47.13 o 
   3  21   3     2444.52     2890.17    134.39 o 
   4  21   3      149.97      112.40     54.69 o 
   5  21   3       46.17       52.91     55.36 o 
  -7  22   3      193.50      121.47     60.11 o 
  -6  22   3      242.51      186.93     61.70 o 
  -5  22   3       42.87       88.11     52.51 o 
  -4  22   3       84.19      -20.23    137.29 o 
  -3  22   3      182.27      105.56     49.65 o 
  -2  22   3      252.12      186.51     50.21 o 
  -1  22   3        3.98      -42.88     43.86 o 
   0  22   3     1699.10     1851.15    106.41 o 
   1  22   3       64.08        1.75     46.58 o 
   2  22   3        0.62       12.30     51.79 o 
   3  22   3       80.68      186.28     57.87 o 
   4  22   3      270.86      170.87     62.72 o 
  -6  23   3        6.28      -36.33     58.76 o 
  -5  23   3      184.74      198.63     66.76 o 
  -4  23   3      155.40      161.77     82.53 o 
  -3  23   3       13.17      -34.40     68.22 o 
  -2  23   3      240.04      185.58     55.76 o 
  -1  23   3       88.57      107.36     51.99 o 
   0  23   3        0.39       66.49     52.25 o 
   1  23   3       63.88       -7.21     53.55 o 
   2  23   3      574.50      652.72     91.13 o 
   3  23   3     1079.98     1319.56     98.58 o 
  -4  24   3      300.46      329.35     68.66 o 
  -3  24   3      245.75      167.97     55.40 o 
  -2  24   3       72.52       45.96     46.89 o 
  -1  24   3      421.51      464.71     68.88 o 
   0  24   3       68.07       80.04     57.29 o 
   1  24   3      562.68      561.52    116.84 o 
   2  24   3       19.45       29.72     57.10 o 
 -14   0   4      325.90      159.78     60.43 o 
 -13   0   4     2166.11     2535.32    133.88 o 
 -12   0   4     2169.76     1935.31    110.89 o 
 -11   0   4      361.13      192.36    113.60 o 
 -10   0   4      104.57      109.58     46.81 o 
  -9   0   4     1983.48     2078.02     98.61 o 
  -8   0   4     5181.57     5522.85    188.49 o 
  -7   0   4     8698.44     9358.35    307.58 o 
  -6   0   4        7.59       -2.42     16.32 o 
  -5   0   4     2553.72     2960.98    123.93 o 
  -4   0   4     3905.04     3935.13    104.13 o 
  -3   0   4      927.10      652.72     30.35 o 
  -2   0   4    14922.71    17164.05    399.36 o 
  -1   0   4     9073.63     9941.89    236.50 o 
   0   0   4     4574.97     4473.83    211.00 o 
   1   0   4      667.99      568.05     40.51 o 
   2   0   4     7089.80     6531.27    218.48 o 
   3   0   4     3028.28     3017.16     89.36 o 
   4   0   4      931.85      809.97     53.39 o 
   5   0   4     2085.48     1922.18     98.49 o 
   6   0   4     3588.47     3514.54    134.86 o 
   7   0   4      931.03     1028.78    146.17 o 
   8   0   4     3662.68     3877.50    151.08 o 
   9   0   4       52.57       61.37     43.73 o 
  10   0   4       17.27       47.00     51.30 o 
  11   0   4        5.83      146.24     75.30 o 
 -14   1   4      375.89      345.87     47.87 o 
 -13   1   4        3.05      -22.72     34.62 o 
 -12   1   4      501.43      542.79     47.23 o 
 -11   1   4     2143.71     2330.04     96.49 o 
 -10   1   4     1303.42     1299.07     57.19 o 
  -9   1   4      130.94      112.44     25.90 o 
  -8   1   4     1354.93     1293.48     61.05 o 
  -7   1   4      336.50      232.41     18.45 o 
  -6   1   4      794.84      721.49     25.67 o 
  -5   1   4      113.07      114.27     13.20 o 
  -4   1   4      109.47       36.93     10.92 o 
  -3   1   4      170.85      193.63     21.89 o 
  -2   1   4        5.17       -8.78      8.78 o 
  -1   1   4       24.58       61.82     11.71 o 
   0   1   4      916.99      902.49     45.21 o 
   1   1   4     1294.70     1392.60     45.24 o 
   2   1   4     3326.85     3387.46     85.94 o 
   3   1   4     5697.86     5847.11    105.13 o 
   4   1   4        8.89      -11.59     15.49 o 
   5   1   4     2006.70     2028.44     64.07 o 
   6   1   4      380.49      337.36     30.65 o 
   7   1   4       95.64       64.26     24.36 o 
   8   1   4       52.58       42.12     28.61 o 
   9   1   4     1447.78     1516.74     72.04 o 
  10   1   4       18.18       64.07     38.92 o 
  11   1   4      375.27      435.87     68.54 o 
 -14   2   4      779.95      807.16     61.65 o 
 -13   2   4      217.70      209.83     40.81 o 
 -12   2   4      763.21      664.75     59.80 o 
 -11   2   4       68.47       39.37     31.37 o 
 -10   2   4        1.72      -20.10     26.00 o 
  -9   2   4      112.43       45.12     34.47 o 
  -8   2   4     5434.80     5658.73    135.62 o 
  -7   2   4       19.32       14.82     14.61 o 
  -6   2   4     1466.29     1542.26     38.36 o 
  -5   2   4     1593.08     1613.54     37.94 o 
  -4   2   4     3787.01     3763.45     71.14 o 
  -3   2   4      602.43      449.71     18.99 o 
  -2   2   4     5675.14     5894.84    103.85 o 
  -1   2   4        3.64       10.09      8.40 o 
   0   2   4       67.51       59.64     17.59 o 
   1   2   4     4928.27     4802.80    112.36 o 
   2   2   4      713.97      595.55     25.94 o 
   3   2   4     2083.68     2007.29     43.92 o 
   4   2   4     1263.99     1218.54     48.26 o 
   5   2   4      271.14      299.41     38.77 o 
   6   2   4       10.56        1.39     22.44 o 
   7   2   4     2093.36     2248.06     87.54 o 
   8   2   4       10.32       -9.48     26.82 o 
   9   2   4      150.64       95.48     32.68 o 
  10   2   4        5.20      -36.68     36.68 o 
  11   2   4      597.29      620.77    159.89 o 
 -14   3   4      153.66      107.79     48.73 o 
 -13   3   4       50.68       63.67     39.51 o 
 -12   3   4      115.30       78.26     35.08 o 
 -11   3   4     3978.61     4217.12    118.11 o 
 -10   3   4      620.62      504.69     39.52 o 
  -9   3   4      490.44      451.34     35.35 o 
  -8   3   4       89.11       86.68     23.04 o 
  -7   3   4     1499.74     1464.56     41.68 o 
  -6   3   4     4773.14     4688.92     88.33 o 
  -5   3   4     7387.46     7672.42    134.34 o 
  -4   3   4     1290.45     1226.38     31.07 o 
  -3   3   4       43.98        4.57     10.24 o 
  -2   3   4     1927.05     1631.46     36.68 o 
  -1   3   4     3765.45     3936.73     72.66 o 
   0   3   4     7492.34     7490.92    129.24 o 
   1   3   4     7450.81     7816.91    160.04 o 
   2   3   4      881.55      803.61     28.28 o 
   3   3   4      288.26      255.70     15.47 o 
   4   3   4     4524.30     4708.58    100.04 o 
   5   3   4       70.59       72.01     36.79 o 
   6   3   4     2595.09     2666.10     79.61 o 
   7   3   4       49.59       40.48     25.25 o 
   8   3   4      717.72      631.07     43.90 o 
   9   3   4      187.86      131.97     32.85 o 
  10   3   4     1939.08     2209.16    100.92 o 
  11   3   4        9.75       36.44     66.70 o 
 -14   4   4       60.73       97.47     53.92 o 
 -13   4   4      275.81      259.15     55.01 o 
 -12   4   4      598.32      629.96     50.53 o 
 -11   4   4      605.90      573.56     53.98 o 
 -10   4   4      150.41       97.39     29.03 o 
  -9   4   4      721.01      652.67     41.20 o 
  -8   4   4       55.27       21.03     21.38 o 
  -7   4   4      218.98      203.53     21.75 o 
  -6   4   4      752.40      707.02     25.39 o 
  -5   4   4      947.18      858.25     27.14 o 
  -4   4   4      507.36      449.21     19.34 o 
  -3   4   4      134.89      111.88     12.65 o 
  -2   4   4     1478.09     1406.87     33.41 o 
  -1   4   4       15.96        9.75      9.91 o 
   0   4   4     2966.31     3210.97     61.76 o 
   1   4   4     3151.71     3246.14     64.07 o 
   2   4   4       16.22        3.93     12.22 o 
   3   4   4        6.23        0.54     11.96 o 
   4   4   4        0.62        9.04     13.55 o 
   5   4   4      702.98      584.86     49.49 o 
   6   4   4      259.05      213.11     29.50 o 
   7   4   4      967.29      974.13     48.47 o 
   8   4   4        5.03      -17.46     27.68 o 
   9   4   4       36.44       -6.97     31.26 o 
  10   4   4       58.97       46.66     52.64 o 
  11   4   4       48.10      -17.42     44.56 o 
 -14   5   4       89.03       39.37     46.04 o 
 -13   5   4       12.13       12.46     43.17 o 
 -12   5   4      124.80       69.38     39.85 o 
 -11   5   4      640.01      548.93     44.09 o 
 -10   5   4      997.17     1055.46     65.37 o 
  -9   5   4       54.63       35.00     24.81 o 
  -8   5   4      619.02      560.67     53.50 o 
  -7   5   4      918.23      947.20     56.61 o 
  -6   5   4    10397.86    11280.34    193.32 o 
  -5   5   4     2581.70     2613.17     54.62 o 
  -4   5   4     4879.79     4954.68     91.23 o 
  -3   5   4     1370.30     1418.98     34.47 o 
  -2   5   4      454.86      462.39     20.21 o 
  -1   5   4     7595.36     7879.83    136.45 o 
   0   5   4     5324.04     5439.42     98.07 o 
   1   5   4     1127.40     1182.38     33.39 o 
   2   5   4      924.71      861.82     26.70 o 
   3   5   4     4476.89     4751.46     89.70 o 
   4   5   4      379.33      342.58     23.14 o 
   5   5   4     1368.08     1276.64     61.53 o 
   6   5   4       72.24       65.43     26.05 o 
   7   5   4       40.00        9.33     26.36 o 
   8   5   4       12.76        0.90     28.32 o 
   9   5   4      972.95      953.37     85.05 o 
  10   5   4      110.43      124.18     43.16 o 
  11   5   4       55.92       32.02     48.73 o 
 -14   6   4      179.18      127.04     50.17 o 
 -13   6   4     1353.28     1436.00     85.20 o 
 -12   6   4      776.15      816.10     64.54 o 
 -11   6   4      259.55      161.17     34.33 o 
 -10   6   4      297.26      294.73     34.71 o 
  -9   6   4     2283.46     2379.61     75.96 o 
  -8   6   4      327.56      266.96     28.30 o 
  -7   6   4     3557.17     3528.57     92.34 o 
  -6   6   4     1583.42     1578.39     40.38 o 
  -5   6   4      819.90      798.16     27.22 o 
  -4   6   4     4051.60     4210.75     79.94 o 
  -3   6   4     9391.53    10052.89    172.10 o 
  -2   6   4     2114.99     2039.96     44.64 o 
  -1   6   4      827.04      795.23     25.22 o 
   0   6   4     2794.37     2836.20     57.59 o 
   1   6   4     1367.71     1259.16     35.36 o 
   2   6   4     4790.72     5111.07    102.85 o 
   3   6   4      975.26      967.40     46.14 o 
   4   6   4     1025.68     1000.23     55.07 o 
   5   6   4       65.81       56.74     26.41 o 
   6   6   4     1852.65     1953.44     68.14 o 
   7   6   4     1241.47     1227.88     93.31 o 
   8   6   4     1681.87     1815.97     70.55 o 
   9   6   4      265.38      214.69     44.67 o 
  10   6   4       27.34      -33.06     41.66 o 
 -14   7   4      163.97      183.78     64.72 o 
 -13   7   4      271.80      222.82     50.52 o 
 -12   7   4      190.56      166.51     44.86 o 
 -11   7   4       67.82       52.51     35.71 o 
 -10   7   4      169.92      206.31     34.52 o 
  -9   7   4        2.86      -15.10     23.58 o 
  -8   7   4      160.75      100.10     25.74 o 
  -7   7   4      100.49      120.16     22.97 o 
  -6   7   4      109.43       75.76     17.74 o 
  -5   7   4       10.85       18.37     12.21 o 
  -4   7   4      470.57      432.39     32.42 o 
  -3   7   4        9.09       10.35     13.10 o 
  -2   7   4       42.96       24.55     11.65 o 
  -1   7   4      360.64      349.03     20.07 o 
   0   7   4        2.60      -11.65     11.65 o 
   1   7   4      168.30      139.36     16.18 o 
   2   7   4      180.10      139.83     20.35 o 
   3   7   4       68.71       89.25     19.71 o 
   4   7   4      100.26       61.07     17.80 o 
   5   7   4      388.67      417.82     53.30 o 
   6   7   4       34.31       -1.00     27.91 o 
   7   7   4       88.70      126.76     35.45 o 
   8   7   4      437.66      313.38     37.71 o 
   9   7   4      426.13      381.81     48.95 o 
  10   7   4        0.08      -34.47     42.87 o 
 -13   8   4      161.42      127.28     50.06 o 
 -12   8   4      197.64      190.05     46.98 o 
 -11   8   4       35.85      -24.25     43.89 o 
 -10   8   4      324.39      257.71     43.25 o 
  -9   8   4     1460.83     1533.35     73.65 o 
  -8   8   4     1265.22     1230.21     51.51 o 
  -7   8   4     5125.06     5469.40    131.03 o 
  -6   8   4       95.38       75.97     19.12 o 
  -5   8   4       34.00        8.31     13.31 o 
  -4   8   4     3771.82     4000.89     78.02 o 
  -3   8   4     4627.81     4692.02     88.35 o 
  -2   8   4     3991.48     3911.68     82.91 o 
  -1   8   4      574.98      441.98     29.65 o 
   0   8   4     1021.46      992.10     33.03 o 
   1   8   4     1008.55      930.74     42.78 o 
   2   8   4     2660.50     2602.49     61.15 o 
   3   8   4     1468.88     1477.36     43.86 o 
   4   8   4      400.95      360.84     26.11 o 
   5   8   4       68.24       58.22     23.23 o 
   6   8   4      755.73      735.04     50.10 o 
   7   8   4     1024.71     1120.88     94.94 o 
   8   8   4      275.95      302.32     57.31 o 
   9   8   4       18.04      -23.67     45.14 o 
  10   8   4       15.83      -29.88     54.96 o 
 -13   9   4       99.92       97.34     49.45 o 
 -12   9   4      253.85      286.19     67.61 o 
 -11   9   4     1622.44     1783.98     98.71 o 
 -10   9   4     1743.55     1847.69     87.61 o 
  -9   9   4      101.03       35.58     33.97 o 
  -8   9   4      382.52      277.98     46.15 o 
  -7   9   4      792.20      769.62     57.19 o 
  -6   9   4     3517.16     3547.07    126.12 o 
  -5   9   4     3384.11     3605.36     74.72 o 
  -4   9   4      997.76      946.87     34.85 o 
  -3   9   4       70.14       60.14     15.78 o 
  -2   9   4     1143.25     1119.90     50.69 o 
  -1   9   4     3712.81     3705.73     79.98 o 
   0   9   4     3037.97     3134.34     70.32 o 
   1   9   4      170.96      142.56     22.52 o 
   2   9   4      548.13      487.72     25.56 o 
   3   9   4     2622.09     2713.33     69.65 o 
   4   9   4      519.51      542.73     29.84 o 
   5   9   4     2223.54     2330.16     72.04 o 
   6   9   4      938.94      809.41     53.37 o 
   7   9   4      117.02      112.55     35.12 o 
   8   9   4     1422.57     1488.04     99.10 o 
   9   9   4      219.23      248.46     89.95 o 
  10   9   4       15.41      -15.08     59.52 o 
 -13  10   4        0.90       38.22     49.03 o 
 -12  10   4      189.14      226.32     68.88 o 
 -11  10   4       36.65        9.02     38.15 o 
 -10  10   4      253.49      212.46     43.28 o 
  -9  10   4      102.57       54.87     33.10 o 
  -8  10   4     2274.13     2154.12     86.09 o 
  -7  10   4     1418.56     1402.09     66.27 o 
  -6  10   4       15.25        3.39     19.74 o 
  -5  10   4        3.95      -13.89     13.89 o 
  -4  10   4      131.61      141.76     17.31 o 
  -3  10   4        3.01       -8.17     14.83 o 
  -2  10   4       21.87        7.91     14.89 o 
  -1  10   4       99.32       35.39     15.25 o 
   0  10   4      801.91      687.49     29.04 o 
   1  10   4     1491.67     1453.94     48.44 o 
   2  10   4       33.80       -7.50     15.87 o 
   3  10   4     1037.29      968.29     36.50 o 
   4  10   4      264.04      206.16     23.43 o 
   5  10   4       53.43       54.67     25.19 o 
   6  10   4       42.41       13.00     31.22 o 
   7  10   4      593.46      582.48     51.40 o 
   8  10   4      621.48      419.63    107.03 o 
   9  10   4      176.62      213.12    100.73 o 
  10  10   4       75.55       87.77     57.68 o 
 -13  11   4       13.19       17.41     45.78 o 
 -12  11   4      228.19      140.41     75.50 o 
 -11  11   4     2634.72     2871.13    117.18 o 
 -10  11   4      824.77      818.54    109.40 o 
  -9  11   4     1673.15     1742.89     90.97 o 
  -8  11   4      889.62      935.28     62.17 o 
  -7  11   4      221.40      183.92     37.72 o 
  -6  11   4      875.54      931.39     57.31 o 
  -5  11   4    10913.58    11766.70    254.35 o 
  -4  11   4      122.76      106.12     18.81 o 
  -3  11   4       60.15       43.87     16.93 o 
  -2  11   4     3427.13     3720.01     94.65 o 
  -1  11   4     2140.16     2005.32     60.17 o 
   0  11   4     4358.59     4518.12     95.82 o 
   1  11   4     3921.32     3947.55     86.76 o 
   2  11   4     1848.15     1816.74     90.51 o 
   3  11   4      190.97      158.62     21.51 o 
   4  11   4     4591.03     4861.25    105.98 o 
   5  11   4      590.40      548.38     37.90 o 
   6  11   4     2520.51     2512.91     92.46 o 
   7  11   4        0.79      -17.41     42.63 o 
   8  11   4     1291.56      956.70    132.21 o 
   9  11   4       22.40      -65.58     89.76 o 
 -12  12   4      287.55      238.12     54.01 o 
 -11  12   4       13.75      -39.30     39.87 o 
 -10  12   4      137.78       56.67     43.71 o 
  -9  12   4      311.56      253.35     42.96 o 
  -8  12   4     1262.03     1262.70     84.71 o 
  -7  12   4       12.19      -10.36     28.78 o 
  -6  12   4     1743.06     1742.82     74.91 o 
  -5  12   4     3754.54     4095.02    110.79 o 
  -4  12   4      956.73      942.19     44.47 o 
  -3  12   4      360.02      313.27     23.57 o 
  -2  12   4     1589.72     1454.49     45.03 o 
  -1  12   4       93.53       78.65     17.99 o 
   0  12   4     3737.62     3698.44     82.86 o 
   1  12   4     4656.86     4895.68    104.03 o 
   2  12   4      590.39      525.34     29.00 o 
   3  12   4      617.09      564.60     31.31 o 
   4  12   4      323.77      287.21     26.74 o 
   5  12   4       89.54       61.14     28.76 o 
   6  12   4       89.73       85.23     42.92 o 
   7  12   4      875.95      762.65    118.93 o 
   8  12   4       11.93      -42.57     77.79 o 
   9  12   4       18.22      -10.35    102.60 o 
 -12  13   4      272.74      231.98     55.71 o 
 -11  13   4       95.36      110.49     45.79 o 
 -10  13   4      940.39     1026.87     71.85 o 
  -9  13   4        1.28      -37.24     37.24 o 
  -8  13   4      149.67      185.70     39.64 o 
  -7  13   4        2.81      -21.45     29.73 o 
  -6  13   4      268.70      236.75     58.33 o 
  -5  13   4      174.85      198.16     34.20 o 
  -4  13   4     1045.21     1064.37     48.82 o 
  -3  13   4      160.71      102.11     24.33 o 
  -2  13   4      426.05      341.49     25.00 o 
  -1  13   4      574.67      573.43     30.40 o 
   0  13   4      254.09      282.23     23.17 o 
   1  13   4        8.34       11.46     17.56 o 
   2  13   4      458.79      352.82     28.75 o 
   3  13   4     1507.00     1441.53     48.01 o 
   4  13   4       14.42       -4.56     23.96 o 
   5  13   4     1135.89     1115.03     62.03 o 
   6  13   4      163.82       93.22     46.90 o 
   7  13   4      132.02       40.64     84.40 o 
   8  13   4        2.70       57.47     82.72 o 
   9  13   4      445.18      519.30    129.16 o 
 -12  14   4      606.78      592.37     68.76 o 
 -11  14   4      279.71      297.60     54.92 o 
 -10  14   4      824.43      828.65     67.55 o 
  -9  14   4     1985.93     1923.63     92.21 o 
  -8  14   4      576.81      589.14     65.08 o 
  -7  14   4     5397.89     5595.35    228.01 o 
  -6  14   4       57.95       24.50     30.78 o 
  -5  14   4       26.30       67.29     30.71 o 
  -4  14   4       98.70      223.25     81.22 o 
  -3  14   4     1602.25     1645.54     59.86 o 
  -2  14   4      156.81      151.93     25.82 o 
  -1  14   4      843.93      794.52     34.81 o 
   0  14   4     1324.81     1327.06     44.21 o 
   1  14   4      818.57      754.95     36.87 o 
   2  14   4     7217.43     7528.76    164.66 o 
   3  14   4     1023.57     1080.61     48.69 o 
   4  14   4       15.96       -3.36     24.97 o 
   5  14   4       15.68       31.37     34.96 o 
   6  14   4     1500.56     1760.30    102.85 o 
   7  14   4      199.21      205.33     84.96 o 
   8  14   4     1862.81     2121.78    194.29 o 
 -11  15   4      196.07      169.37     49.91 o 
 -10  15   4      504.33      541.22     74.09 o 
  -9  15   4       13.05       19.14     43.12 o 
  -8  15   4      678.88      715.44     60.37 o 
  -7  15   4      311.86      339.55     45.91 o 
  -6  15   4     2528.21     2353.33     91.22 o 
  -5  15   4       30.23       21.88     29.72 o 
  -4  15   4      945.82     1082.94     57.81 o 
  -3  15   4       35.28       73.71     25.06 o 
  -2  15   4       55.52       51.79     23.25 o 
  -1  15   4     1425.97     1465.22     54.19 o 
   0  15   4      655.79      560.05     31.47 o 
   1  15   4       93.47       61.54     21.09 o 
   2  15   4      321.45      328.42     47.60 o 
   3  15   4     1718.81     1906.50     80.73 o 
   4  15   4       79.03       72.01     28.91 o 
   5  15   4      360.96      349.64     61.49 o 
   6  15   4        3.93      -17.20     72.68 o 
   7  15   4       57.60      -12.84     77.48 o 
   8  15   4       22.76        1.75     93.63 o 
 -11  16   4        2.78      -22.25     47.04 o 
 -10  16   4        9.00       16.10     48.44 o 
  -9  16   4      232.22      281.12     51.87 o 
  -8  16   4      381.78      250.94     58.78 o 
  -7  16   4      566.87      460.74     50.48 o 
  -6  16   4      304.85      321.88     62.45 o 
  -5  16   4       14.88       11.47     43.70 o 
  -4  16   4     1192.13     1151.45     60.68 o 
  -3  16   4     2433.18     2472.32     87.77 o 
  -2  16   4     1227.82     1215.21     52.83 o 
  -1  16   4       12.91       -9.64     25.82 o 
   0  16   4      203.36      169.82     27.28 o 
   1  16   4     2440.82     2246.91     70.80 o 
   2  16   4      398.33      425.13     46.74 o 
   3  16   4        7.82       -1.55     28.43 o 
   4  16   4      131.62      130.76     31.47 o 
   5  16   4      199.31      204.49     42.43 o 
   6  16   4       24.00       66.39     77.23 o 
   7  16   4      774.40      822.62    123.36 o 
   8  16   4       41.56      -85.52     85.52 o 
 -10  17   4     1166.99     1258.60     84.97 o 
  -9  17   4      733.04      790.87     67.74 o 
  -8  17   4        0.55       71.20     57.50 o 
  -7  17   4      390.80      341.61     48.15 o 
  -6  17   4     1248.58     1253.05     82.52 o 
  -5  17   4     1139.81     1366.76    149.79 o 
  -4  17   4       30.81        4.69     30.44 o 
  -3  17   4      216.81      175.75     34.61 o 
  -2  17   4      121.79      106.31     28.78 o 
  -1  17   4      818.94      884.42    143.73 o 
   0  17   4     2334.16     2383.32     93.20 o 
   1  17   4      557.14      502.26     45.09 o 
   2  17   4      288.65      284.09     39.92 o 
   3  17   4      294.41      266.05     52.78 o 
   4  17   4     2017.53     2158.99     75.79 o 
   5  17   4      669.49      685.68     56.83 o 
   6  17   4      126.35      238.55     88.45 o 
   7  17   4       37.57       90.57     89.89 o 
 -10  18   4       12.29      -11.08     49.03 o 
  -9  18   4        8.48      -15.34     61.49 o 
  -8  18   4       73.75       81.97     45.18 o 
  -7  18   4      263.36      203.44     45.26 o 
  -6  18   4      672.21      552.08     54.48 o 
  -5  18   4      121.73       45.11     35.60 o 
  -4  18   4        3.87        9.55     32.44 o 
  -3  18   4      131.96       39.82     32.12 o 
  -2  18   4      310.97      322.21     51.42 o 
  -1  18   4      183.77       89.20     35.46 o 
   0  18   4      219.65      226.69     39.88 o 
   1  18   4      428.20      353.24     45.11 o 
   2  18   4      207.16      230.58     40.31 o 
   3  18   4        3.69      -22.30     34.83 o 
   4  18   4       48.49       17.13     33.04 o 
   5  18   4      369.14      380.92     62.20 o 
   6  18   4       75.45       60.46     81.35 o 
  -9  19   4      267.37      292.30     57.08 o 
  -8  19   4       29.27       63.17     45.98 o 
  -7  19   4       55.85       57.85     44.78 o 
  -6  19   4      989.14      913.12     65.03 o 
  -5  19   4      641.46      605.20     53.95 o 
  -4  19   4      349.63      350.96     42.29 o 
  -3  19   4       48.08       24.30     41.58 o 
  -2  19   4      439.87      412.14     55.47 o 
  -1  19   4     1205.13     1092.62     76.27 o 
   0  19   4     1108.73     1000.55     89.63 o 
   1  19   4      291.51      319.25     44.64 o 
   2  19   4       36.87        0.41     35.15 o 
   3  19   4        5.58      -35.86     35.86 o 
   4  19   4      107.05      120.64     45.14 o 
   5  19   4      482.47      513.68     69.98 o 
   6  19   4       64.14       62.71     82.28 o 
  -8  20   4      816.83      877.92     72.91 o 
  -7  20   4      418.19      562.93    119.75 o 
  -6  20   4      215.53      195.32     47.25 o 
  -5  20   4      489.86      379.81    107.96 o 
  -4  20   4     1495.21     1457.06    152.81 o 
  -3  20   4     2018.27     2004.80    153.19 o 
  -2  20   4      957.85      818.61     69.72 o 
  -1  20   4      268.47      196.99     45.83 o 
   0  20   4       67.46       28.89     44.77 o 
   1  20   4      615.62      767.53    131.18 o 
   2  20   4      968.46      954.39     64.18 o 
   3  20   4      421.65      403.71     51.51 o 
   4  20   4        2.72      -32.84     49.90 o 
  -7  21   4      167.03      233.64     54.17 o 
  -6  21   4       19.89       -0.76     49.59 o 
  -5  21   4        0.17        5.45     49.11 o 
  -4  21   4        0.25       -2.43     47.89 o 
  -3  21   4       27.76       48.59     64.83 o 
  -2  21   4        0.14       10.98     40.54 o 
  -1  21   4       24.26       46.68     47.00 o 
   0  21   4       48.30       64.80     46.34 o 
   1  21   4        4.21      -37.56     47.45 o 
   2  21   4      151.28       21.57     49.11 o 
   3  21   4       55.60      -12.01     54.48 o 
   4  21   4        0.59      -53.32     53.32 o 
  -6  22   4       23.70       44.61     57.26 o 
  -5  22   4       47.64       38.47     89.42 o 
  -4  22   4      716.40      662.01     70.92 o 
  -3  22   4      378.60      348.24     59.47 o 
  -2  22   4      345.84      323.46     55.26 o 
  -1  22   4       92.39       68.36     67.41 o 
   0  22   4       33.28       -3.12     50.65 o 
   1  22   4       99.20       34.54     52.33 o 
   2  22   4      484.56      388.34     66.56 o 
   3  22   4      820.76      798.06    128.31 o 
  -5  23   4      661.47      511.51     96.18 o 
  -4  23   4      342.01      405.53     70.19 o 
  -3  23   4       27.88       14.09     84.46 o 
  -2  23   4      119.26       33.54     51.69 o 
  -1  23   4      934.98      869.87     81.52 o 
   0  23   4      178.61       75.07     56.15 o 
   1  23   4        2.96      -20.71     55.47 o 
 -14   1   5      721.50      720.15     60.21 o 
 -13   1   5      502.43      525.42     50.26 o 
 -12   1   5      131.08       51.93     37.14 o 
 -11   1   5       33.39        9.10     30.86 o 
 -10   1   5      998.10     1087.36     65.25 o 
  -9   1   5     2785.45     2912.09    102.59 o 
  -8   1   5     3662.36     3635.40     85.27 o 
  -7   1   5       81.02       81.89     16.56 o 
  -6   1   5        3.61        4.82     13.54 o 
  -5   1   5     3171.79     3025.54     69.80 o 
  -4   1   5     4576.68     4632.69     86.99 o 
  -3   1   5     1582.35     1391.58     34.96 o 
  -2   1   5      158.29       93.37     12.29 o 
  -1   1   5       71.96       62.72     15.64 o 
   0   1   5     1983.44     1871.99     85.70 o 
   1   1   5     4727.52     4559.13    112.18 o 
   2   1   5     2614.16     2496.10     72.92 o 
   3   1   5     2430.07     2384.97     97.05 o 
   4   1   5      307.45      298.11     34.05 o 
   5   1   5      931.77      806.09     64.37 o 
   6   1   5      790.08      713.09     49.90 o 
   7   1   5      235.37      211.99     33.27 o 
   8   1   5      827.03      859.72     66.14 o 
   9   1   5       36.46        9.29     34.91 o 
  10   1   5      128.16      142.69     49.76 o 
 -14   2   5       64.44       87.22     46.23 o 
 -13   2   5      277.76      232.82     42.23 o 
 -12   2   5      228.61      163.49     38.24 o 
 -11   2   5     2948.57     3056.45     95.51 o 
 -10   2   5      787.08      773.35     46.81 o 
  -9   2   5      573.93      501.66     38.08 o 
  -8   2   5     1768.94     1787.85     54.05 o 
  -7   2   5     2564.80     2628.30     58.53 o 
  -6   2   5     3284.16     3161.05     65.36 o 
  -5   2   5     1337.37     1332.26     45.76 o 
  -4   2   5        8.07       16.15     12.63 o 
  -3   2   5     1665.54     1676.63     39.82 o 
  -2   2   5     2996.66     2762.85     64.85 o 
  -1   2   5      360.02      233.73     25.25 o 
   0   2   5     3698.94     3929.93    135.00 o 
   1   2   5     1115.94     1092.31     44.65 o 
   2   2   5     2227.99     2230.18     67.77 o 
   3   2   5     3333.28     3260.14     89.69 o 
   4   2   5     4703.46     4826.76    122.64 o 
   5   2   5      854.68      857.04     48.85 o 
   6   2   5      149.57      113.47     28.71 o 
   7   2   5      128.09       76.35     29.28 o 
   8   2   5      383.17      313.66     40.27 o 
   9   2   5       54.58       24.16     35.86 o 
  10   2   5      174.10       74.41     47.27 o 
 -14   3   5        3.28      -29.44     48.04 o 
 -13   3   5       31.15       15.67     37.84 o 
 -12   3   5       87.11       56.00     34.90 o 
 -11   3   5      141.10      144.37     33.57 o 
 -10   3   5       30.59       39.71     27.97 o 
  -9   3   5      352.85      250.17     39.42 o 
  -8   3   5       52.23       43.88     20.47 o 
  -7   3   5     3638.81     3798.39     77.64 o 
  -6   3   5     1202.36     1113.92     34.26 o 
  -5   3   5      224.31      197.98     16.76 o 
  -4   3   5      651.74      618.14     25.97 o 
  -3   3   5      470.90      420.12     19.94 o 
  -2   3   5     1053.78     1157.81     31.48 o 
  -1   3   5     2040.92     2046.51     44.53 o 
   0   3   5     2044.59     1990.59     60.91 o 
   1   3   5        8.95       -0.32     18.41 o 
   2   3   5      125.35       98.37     22.64 o 
   3   3   5      110.16       70.45     22.07 o 
   4   3   5      373.44      371.37     33.17 o 
   5   3   5     1309.04     1293.94    110.30 o 
   6   3   5       19.91       18.21     24.64 o 
   7   3   5       35.61       21.59     28.86 o 
   8   3   5        7.50      -11.13     34.86 o 
   9   3   5      121.92       92.99     36.37 o 
  10   3   5       39.27       36.20     57.56 o 
 -14   4   5       27.56       30.07     50.58 o 
 -13   4   5       10.04       31.89     45.04 o 
 -12   4   5     2481.25     2707.81     93.39 o 
 -11   4   5      479.59      441.94     41.84 o 
 -10   4   5     3349.21     3383.18     99.27 o 
  -9   4   5     1041.35      985.73     48.96 o 
  -8   4   5       37.56       23.87     21.52 o 
  -7   4   5     1845.70     1827.93     52.49 o 
  -6   4   5     9056.05     9728.15    170.38 o 
  -5   4   5     2029.05     2123.76     48.78 o 
  -4   4   5      681.22      575.06     23.40 o 
  -3   4   5     3707.01     3765.55     73.57 o 
  -2   4   5     5083.76     5346.59     98.14 o 
  -1   4   5     5394.96     5294.30     97.11 o 
   0   4   5     5420.29     5730.90    103.73 o 
   1   4   5       16.79       11.69     19.26 o 
   2   4   5       10.67       -8.25     19.17 o 
   3   4   5     2415.04     2388.50     73.30 o 
   4   4   5      829.63      940.90     47.76 o 
   5   4   5      564.27      557.57     39.20 o 
   6   4   5       73.13      122.17     29.80 o 
   7   4   5       69.07       42.36     29.52 o 
   8   4   5      265.62      255.53     40.35 o 
   9   4   5     1645.63     1939.87     79.86 o 
  10   4   5      257.43      319.72     52.66 o 
 -14   5   5       10.11       79.00     52.19 o 
 -13   5   5      109.43       47.23     45.37 o 
 -12   5   5        2.41       -9.13     36.09 o 
 -11   5   5      107.66       98.78     34.13 o 
 -10   5   5       77.33       40.90     29.05 o 
  -9   5   5     7217.87     7588.45    177.65 o 
  -8   5   5      507.26      403.23     35.52 o 
  -7   5   5     1914.97     1882.72     54.36 o 
  -6   5   5        1.34       16.56     14.42 o 
  -5   5   5      229.88      201.54     18.35 o 
  -4   5   5     2363.12     2480.01     54.10 o 
  -3   5   5     1577.62     1486.88     37.81 o 
  -2   5   5      171.21      132.61     17.53 o 
  -1   5   5      448.62      393.68     19.29 o 
   0   5   5     3678.22     3738.58     72.84 o 
   1   5   5      221.32      256.76     25.74 o 
   2   5   5     3388.89     3497.56     94.35 o 
   3   5   5      658.48      651.78     47.19 o 
   4   5   5       23.50       25.80     23.51 o 
   5   5   5      357.39      356.70     34.29 o 
   6   5   5      538.28      453.85     38.64 o 
   7   5   5       16.54        6.29     28.40 o 
   8   5   5       85.71       53.88     33.68 o 
   9   5   5        0.70      -24.50     39.79 o 
  10   5   5      739.97      734.39     69.81 o 
 -13   6   5     1167.14     1337.60    133.12 o 
 -12   6   5      145.72       50.39     41.61 o 
 -11   6   5      581.34      656.89     51.12 o 
 -10   6   5      118.77      111.74     33.76 o 
  -9   6   5      336.80      297.96     32.03 o 
  -8   6   5       32.16       13.86     19.92 o 
  -7   6   5        8.86      -17.40     17.40 o 
  -6   6   5      280.60      243.51     19.45 o 
  -5   6   5     2707.57     2642.85     57.83 o 
  -4   6   5      123.41       84.50     18.85 o 
  -3   6   5     1005.15     1023.34     31.90 o 
  -2   6   5     1096.76     1124.31     41.04 o 
  -1   6   5      147.57      112.08     14.65 o 
   0   6   5       39.34       39.39     13.34 o 
   1   6   5     1314.61     1319.98     76.10 o 
   2   6   5     3972.40     3796.25    100.05 o 
   3   6   5       35.14       12.79     22.24 o 
   4   6   5      879.74      868.41     45.37 o 
   5   6   5        3.39       21.22     26.01 o 
   6   6   5       41.32       85.91     30.57 o 
   7   6   5       45.66       26.22     30.99 o 
   8   6   5      460.41      431.69     45.06 o 
   9   6   5        6.22       29.04     54.06 o 
 -13   7   5      604.94      566.16     63.43 o 
 -12   7   5      161.56      135.62     47.41 o 
 -11   7   5       92.66       88.55     40.82 o 
 -10   7   5     2128.06     2217.08     94.58 o 
  -9   7   5     2363.20     2409.23     76.68 o 
  -8   7   5     6872.68     7157.22    166.89 o 
  -7   7   5      367.02      364.69     33.09 o 
  -6   7   5     2143.26     2121.75     57.05 o 
  -5   7   5     1278.06     1321.43     43.97 o 
  -4   7   5     7381.68     7945.58    141.96 o 
  -3   7   5     4127.77     4148.77     81.30 o 
  -2   7   5     3145.81     3165.42     65.38 o 
  -1   7   5     3814.21     3918.00     77.27 o 
   0   7   5       60.39       61.88     14.78 o 
   1   7   5     8366.00     8643.09    153.27 o 
   2   7   5     1512.40     1655.01     59.82 o 
   3   7   5       15.37        4.79     22.21 o 
   4   7   5       46.50       43.61     23.92 o 
   5   7   5     2135.57     2141.76     92.31 o 
   6   7   5      629.61      644.59     44.84 o 
   7   7   5     1632.42     1957.90     76.67 o 
   8   7   5      155.36      176.21     39.42 o 
   9   7   5       14.30      -28.57     44.99 o 
 -13   8   5      838.90      889.74     76.57 o 
 -12   8   5       54.13       87.26     46.32 o 
 -11   8   5     1945.15     2029.93     94.75 o 
 -10   8   5        7.63      -32.59     34.71 o 
  -9   8   5      326.72      327.91     40.36 o 
  -8   8   5       21.56       22.73     24.81 o 
  -7   8   5     1261.34     1326.93     46.76 o 
  -6   8   5     1869.98     1754.12     54.66 o 
  -5   8   5     6087.39     6370.38    118.11 o 
  -4   8   5      422.37      365.65     31.85 o 
  -3   8   5      560.08      528.53     27.85 o 
  -2   8   5     2349.60     2251.06     51.68 o 
  -1   8   5      709.28      724.61     27.89 o 
   0   8   5        3.96        6.63     14.73 o 
   1   8   5      429.83      378.59     22.59 o 
   2   8   5     2627.83     2621.65    108.95 o 
   3   8   5       24.27      -10.53     22.26 o 
   4   8   5      769.67      846.51     75.94 o 
   5   8   5       12.72       -2.28     25.40 o 
   6   8   5       50.82       45.88     31.80 o 
   7   8   5        1.38       -4.85     32.50 o 
   8   8   5      834.54      887.09     67.57 o 
   9   8   5       43.52      120.74     57.05 o 
 -13   9   5      623.57      570.86     64.08 o 
 -12   9   5      451.86      372.36     56.15 o 
 -11   9   5       16.78      -27.26     37.64 o 
 -10   9   5       57.21       48.32     38.12 o 
  -9   9   5     2455.16     2401.43     93.78 o 
  -8   9   5       69.84       10.40     29.41 o 
  -7   9   5      856.46      797.60     51.37 o 
  -6   9   5     1469.22     1609.67     75.14 o 
  -5   9   5     1051.62     1094.82     35.59 o 
  -4   9   5     1224.96     1227.52     37.26 o 
  -3   9   5     7169.97     7245.46    131.99 o 
  -2   9   5       19.40        8.80     14.64 o 
  -1   9   5      310.70      267.50     20.23 o 
   0   9   5     2368.16     2398.46     55.22 o 
   1   9   5       13.55        2.30     16.78 o 
   2   9   5      467.85      378.36     36.75 o 
   3   9   5      838.73      761.67     78.03 o 
   4   9   5       16.86      -23.18     28.75 o 
   5   9   5        2.58      -27.05     27.05 o 
   6   9   5     1525.22     1523.43     77.25 o 
   7   9   5      268.68      189.70     38.77 o 
   8   9   5      130.96      139.84     48.24 o 
   9   9   5       45.20       11.86     69.00 o 
 -13  10   5       70.86       65.98     76.53 o 
 -12  10   5      735.70      649.76     64.35 o 
 -11  10   5     1175.84     1314.86     83.44 o 
 -10  10   5     1498.30     1782.32    120.17 o 
  -9  10   5       38.01       40.38     33.47 o 
  -8  10   5      874.19      802.65     57.31 o 
  -7  10   5     1269.81     1376.83     58.58 o 
  -6  10   5     2803.53     3066.97     88.21 o 
  -5  10   5     1531.98     1511.19     46.69 o 
  -4  10   5     3602.29     3846.15     79.08 o 
  -3  10   5     3197.32     3364.60     71.09 o 
  -2  10   5      250.56      211.26     34.30 o 
  -1  10   5     2912.43     2950.11     70.30 o 
   0  10   5     1561.22     1572.34     47.15 o 
   1  10   5       69.51       42.01     18.75 o 
   2  10   5       12.20       12.68     24.68 o 
   3  10   5     3463.90     3550.89    132.55 o 
   4  10   5      965.71      970.45     57.81 o 
   5  10   5      510.96      488.26     47.60 o 
   6  10   5       22.52        6.24     39.14 o 
   7  10   5      134.89      116.81     39.11 o 
   8  10   5      265.89      181.91     78.95 o 
   9  10   5     1388.84     1532.29    154.21 o 
 -12  11   5       16.89      -21.47     45.83 o 
 -11  11   5        0.53       -1.90     40.92 o 
 -10  11   5        1.60        8.67     37.84 o 
  -9  11   5      739.19      700.29     79.51 o 
  -8  11   5       38.03       74.31     34.53 o 
  -7  11   5      387.62      375.01     43.63 o 
  -6  11   5      231.10      250.24     44.71 o 
  -5  11   5      379.45      381.76     32.30 o 
  -4  11   5     1107.26     1205.44     39.12 o 
  -3  11   5       38.04       40.94     17.05 o 
  -2  11   5        9.70      -17.48     17.48 o 
  -1  11   5       91.75       45.82     18.42 o 
   0  11   5      963.64     1028.44     43.58 o 
   1  11   5       14.71       15.48     18.83 o 
   2  11   5      278.37      243.66     34.30 o 
   3  11   5       92.91       67.00     29.46 o 
   4  11   5      335.22      296.20     40.51 o 
   5  11   5       18.43       38.30     38.21 o 
   6  11   5       57.54      -11.16     44.69 o 
   7  11   5      110.37       83.53     55.62 o 
   8  11   5      425.14      338.41     73.55 o 
 -12  12   5       13.68      -26.08     51.22 o 
 -11  12   5     1243.16     1251.15     83.92 o 
 -10  12   5      445.05      494.85     55.25 o 
  -9  12   5       19.52       12.43     37.04 o 
  -8  12   5      905.04      792.93     57.29 o 
  -7  12   5     2511.25     2625.18    103.15 o 
  -6  12   5      250.06      202.15     30.42 o 
  -5  12   5     1814.66     1759.43     64.70 o 
  -4  12   5      496.69      462.34     44.66 o 
  -3  12   5      892.66      736.57     33.24 o 
  -2  12   5     2310.18     2292.72     61.05 o 
  -1  12   5      912.36      864.13     37.84 o 
   0  12   5     1598.79     1578.88     49.24 o 
   1  12   5      410.24      351.70     26.99 o 
   2  12   5      104.41       38.11     27.02 o 
   3  12   5      582.77      513.10     57.63 o 
   4  12   5      703.27      691.85     51.48 o 
   5  12   5      490.69      435.07     65.87 o 
   6  12   5      104.08       68.67     49.79 o 
   7  12   5        0.71       67.57     93.56 o 
   8  12   5      446.23      210.75    117.25 o 
 -12  13   5      346.37      287.86     58.08 o 
 -11  13   5       38.80       37.63     50.08 o 
 -10  13   5      378.60      473.51     87.03 o 
  -9  13   5     1531.87     1815.66     87.61 o 
  -8  13   5      813.16      786.25     68.25 o 
  -7  13   5       46.23      -26.49     34.76 o 
  -6  13   5       10.36        5.59     30.52 o 
  -5  13   5     2803.64     2998.67     88.97 o 
  -4  13   5     3589.22     3624.54     87.14 o 
  -3  13   5     2187.82     2108.57     67.30 o 
  -2  13   5      468.01      461.26     30.36 o 
  -1  13   5        2.17       -4.70     19.25 o 
   0  13   5      321.20      309.85     26.57 o 
   1  13   5     1567.41     1569.85     50.04 o 
   2  13   5     2271.71     2296.22     83.94 o 
   3  13   5      173.47      170.57     36.12 o 
   4  13   5      276.78      195.41     50.07 o 
   5  13   5      388.28      476.57     62.60 o 
   6  13   5     1085.65     1204.35     90.44 o 
   7  13   5      563.90      651.95    131.28 o 
   8  13   5      157.47      117.87    118.93 o 
 -11  14   5        0.11      -45.84     46.96 o 
 -10  14   5       66.89        9.26     56.01 o 
  -9  14   5        0.73      -18.69     38.34 o 
  -8  14   5       74.08       59.32     37.96 o 
  -7  14   5       35.47      -15.76     32.42 o 
  -6  14   5      197.52      149.40     37.45 o 
  -5  14   5       66.74       57.10     38.93 o 
  -4  14   5      165.43      128.59     24.69 o 
  -3  14   5       42.27       15.07     23.72 o 
  -2  14   5        2.98      -12.00     23.40 o 
  -1  14   5      599.77      529.27     51.77 o 
   0  14   5      402.16      320.86     27.47 o 
   1  14   5      302.61      245.95     33.11 o 
   2  14   5      392.08      455.68     44.37 o 
   3  14   5        9.43       15.38     39.89 o 
   4  14   5        9.63       43.73     45.26 o 
   5  14   5       17.56      -11.16     48.07 o 
   6  14   5       27.67      -52.62     52.62 o 
   7  14   5       37.18       83.84     98.86 o 
 -11  15   5       15.13      -31.97     47.72 o 
 -10  15   5      363.55      315.55     55.11 o 
  -9  15   5      547.49      584.08     60.68 o 
  -8  15   5     2120.06     2385.96    102.61 o 
  -7  15   5       28.04        1.80     34.72 o 
  -6  15   5      163.76       74.83     36.92 o 
  -5  15   5      649.52      594.82     42.07 o 
  -4  15   5     1790.92     1867.12     67.98 o 
  -3  15   5      507.16      476.28     38.52 o 
  -2  15   5      421.71      378.35     39.11 o 
  -1  15   5      356.08      322.80     32.18 o 
   0  15   5       13.07      -10.43     22.61 o 
   1  15   5     1739.52     1845.04     56.31 o 
   2  15   5     2880.79     2919.09    127.87 o 
   3  15   5       59.27       65.37     45.62 o 
   4  15   5       20.15       46.33     44.37 o 
   5  15   5      217.70      272.56     57.55 o 
   6  15   5      437.33      535.76    113.14 o 
   7  15   5      740.46      865.44    144.61 o 
 -10  16   5      295.53      274.40     58.82 o 
  -9  16   5      274.74      210.11     49.86 o 
  -8  16   5      425.77      331.58     59.24 o 
  -7  16   5      632.59      643.39     55.89 o 
  -6  16   5      201.18      191.55     48.70 o 
  -5  16   5      743.41      874.80     58.96 o 
  -4  16   5      157.17      151.87     32.30 o 
  -3  16   5      562.89      457.03     38.40 o 
  -2  16   5     1155.05     1092.77     52.95 o 
  -1  16   5     1438.45     1414.25     57.79 o 
   0  16   5      480.73      355.34     35.32 o 
   1  16   5      715.70      604.13     48.22 o 
   2  16   5      670.20      574.59     62.26 o 
   3  16   5      186.45      210.02     60.18 o 
   4  16   5     1613.32     1705.82    102.73 o 
   5  16   5      245.97      226.14     59.30 o 
   6  16   5        1.31       73.06     82.72 o 
 -10  17   5        0.48      -33.07     64.61 o 
  -9  17   5       51.48       -2.19     46.65 o 
  -8  17   5      122.44       84.99     43.78 o 
  -7  17   5      463.49      446.86     55.50 o 
  -6  17   5      162.40      160.84     42.08 o 
  -5  17   5        0.55        9.83     34.45 o 
  -4  17   5       30.88       26.54     33.52 o 
  -3  17   5      541.78      430.35     38.07 o 
  -2  17   5       18.00        7.95     28.16 o 
  -1  17   5      183.57      180.13     32.60 o 
   0  17   5      374.82      296.00     40.55 o 
   1  17   5       29.45       27.92     33.76 o 
   2  17   5       79.67       77.85     61.77 o 
   3  17   5       95.45      123.65     49.51 o 
   4  17   5       18.81       43.41     51.47 o 
   5  17   5      454.06      408.17     66.14 o 
   6  17   5        2.73      132.15     89.70 o 
  -9  18   5       23.51      -17.68     49.03 o 
  -8  18   5      131.91      250.47     91.79 o 
  -7  18   5      525.80      490.38     55.95 o 
  -6  18   5     3086.25     3355.64    120.58 o 
  -5  18   5      606.95      478.07     58.54 o 
  -4  18   5      416.51      417.55     47.52 o 
  -3  18   5      247.93      328.00     68.72 o 
  -2  18   5      541.73      555.67     75.63 o 
  -1  18   5     2664.54     2755.56    101.24 o 
   0  18   5      858.72      832.16     57.01 o 
   1  18   5      147.02       92.71     40.34 o 
   2  18   5        4.35      -17.77     61.59 o 
   3  18   5     1502.22     1398.65    135.64 o 
   4  18   5      668.73      596.69     70.76 o 
   5  18   5      119.41      333.67     93.31 o 
  -8  19   5       37.13       10.73     46.31 o 
  -7  19   5      484.06      582.40     75.21 o 
  -6  19   5      665.40      600.81     59.59 o 
  -5  19   5      281.60      187.11     42.79 o 
  -4  19   5     1201.41     1197.11     72.39 o 
  -3  19   5      620.80      698.84     68.23 o 
  -2  19   5        1.28        3.96     35.66 o 
  -1  19   5      404.93      296.05     47.66 o 
   0  19   5      694.42      743.13     89.55 o 
   1  19   5      141.48       93.36     41.87 o 
   2  19   5      522.64      392.64     91.63 o 
   3  19   5      177.63       65.58     77.48 o 
   4  19   5      104.24      230.14     89.70 o 
  -7  20   5      536.51      747.72     67.25 o 
  -6  20   5       10.49       -5.31     44.56 o 
  -5  20   5      450.35      431.29     87.70 o 
  -4  20   5      439.54      489.15    130.56 o 
  -3  20   5      282.76      356.86     60.25 o 
  -2  20   5      351.14      436.83    131.12 o 
  -1  20   5       15.98      -33.82     43.42 o 
   0  20   5        6.77      -37.09     39.81 o 
   1  20   5      128.07      194.38     89.82 o 
   2  20   5      156.92      259.75     89.70 o 
   3  20   5        1.26       -3.37     82.72 o 
  -6  21   5      153.07       23.70     62.05 o 
  -5  21   5       66.78      105.53     56.74 o 
  -4  21   5      900.65      784.24    131.43 o 
  -3  21   5      661.43      653.09     70.85 o 
  -2  21   5      459.80      440.84     62.67 o 
  -1  21   5      164.89      139.03     54.74 o 
   0  21   5       72.82       66.98     49.74 o 
   1  21   5     1397.16     1422.88    100.56 o 
   2  21   5      315.03      414.40    104.22 o 
  -5  22   5     1183.83     1140.05    162.72 o 
  -4  22   5       42.86       22.16     55.68 o 
  -3  22   5       12.28       31.02     83.84 o 
  -2  22   5      885.16      795.63    131.43 o 
  -1  22   5       23.19       -5.67     51.41 o 
   0  22   5       12.14      -75.74     75.74 o 
   1  22   5        1.73      -36.22     73.99 o 
 -14   0   6      565.52      533.02     88.02 o 
 -13   0   6      253.20      202.48     75.58 o 
 -12   0   6      290.36      193.17     86.39 o 
 -11   0   6     1030.58     1083.11    169.17 o 
 -10   0   6      559.30      446.55     54.56 o 
  -9   0   6     7976.84     8757.39    655.69 o 
  -8   0   6      303.12      213.80     46.68 o 
  -7   0   6      150.55      101.91     26.37 o 
  -6   0   6     3004.30     2971.05     91.07 o 
  -5   0   6     8163.34     8778.01    220.31 o 
  -4   0   6     1529.63     1515.05     65.23 o 
  -3   0   6     2231.48     2337.56     73.57 o 
  -2   0   6      476.72      374.73     44.51 o 
  -1   0   6      281.83      252.26     38.14 o 
   0   0   6     4730.48     4550.71    163.38 o 
   1   0   6     1842.40     1976.67     93.53 o 
   2   0   6      642.78      570.32     52.67 o 
   3   0   6      839.41      759.66     82.16 o 
   4   0   6     1251.18     1265.13    106.56 o 
   5   0   6     2060.98     2166.31    112.31 o 
   6   0   6     2077.56     2272.73    145.58 o 
   7   0   6       62.50        6.80     54.54 o 
   8   0   6       16.44       11.84     49.90 o 
   9   0   6       74.00        3.17     57.35 o 
 -13   1   6       95.85       35.99     40.33 o 
 -12   1   6      699.65      616.15     69.70 o 
 -11   1   6       22.32      -25.83     30.26 o 
 -10   1   6      336.68      291.99     36.53 o 
  -9   1   6       76.17       61.28     27.22 o 
  -8   1   6      373.16      337.36     27.39 o 
  -7   1   6      546.81      492.69     26.44 o 
  -6   1   6     2146.81     2140.35     51.34 o 
  -5   1   6       75.15       42.84     16.72 o 
  -4   1   6      120.26       80.58     16.09 o 
  -3   1   6      621.27      575.41     23.94 o 
  -2   1   6     2263.78     2360.25     70.40 o 
  -1   1   6       57.86       23.45     27.67 o 
   0   1   6      794.88      696.34     38.73 o 
   1   1   6     1516.24     1438.19     94.17 o 
   2   1   6      235.03      134.20     26.76 o 
   3   1   6       34.02       26.95     24.92 o 
   4   1   6      159.61       84.82     27.78 o 
   5   1   6        2.69      -20.48     26.99 o 
   6   1   6      273.84      158.38     34.03 o 
   7   1   6      759.91      762.54     52.06 o 
   8   1   6        1.75       32.86     34.98 o 
   9   1   6      629.53      614.87     53.72 o 
 -13   2   6       51.37       26.10     40.66 o 
 -12   2   6       45.13       18.28     35.59 o 
 -11   2   6       72.79       88.67     33.86 o 
 -10   2   6     1305.69     1230.10    110.55 o 
  -9   2   6      119.70      128.96     29.72 o 
  -8   2   6     2113.16     2144.16     60.55 o 
  -7   2   6      137.22      103.07     18.49 o 
  -6   2   6      995.39      898.24     32.21 o 
  -5   2   6      824.84      764.98     45.96 o 
  -4   2   6     4066.24     4013.98     79.94 o 
  -3   2   6      873.70      820.77     34.29 o 
  -2   2   6      615.27      565.74     34.90 o 
  -1   2   6     1138.72     1107.80     47.24 o 
   0   2   6      478.38      439.23     32.91 o 
   1   2   6      633.33      510.53     74.93 o 
   2   2   6      898.99      918.32     45.74 o 
   3   2   6      538.49      546.45     39.17 o 
   4   2   6       50.31       33.83     26.70 o 
   5   2   6      863.41      936.19     51.55 o 
   6   2   6      291.26      252.24     35.04 o 
   7   2   6        3.45        8.72     31.77 o 
   8   2   6      145.36      181.53     47.08 o 
   9   2   6      169.44      127.16     44.57 o 
 -13   3   6     1322.74     1329.56     88.78 o 
 -12   3   6      988.63      986.11     69.79 o 
 -11   3   6     1154.39     1181.39     60.88 o 
 -10   3   6       41.72       -5.39     29.12 o 
  -9   3   6        5.00       12.53     26.54 o 
  -8   3   6     1844.70     1776.74     54.30 o 
  -7   3   6     7561.97     7739.55    141.60 o 
  -6   3   6     1353.91     1235.24     43.14 o 
  -5   3   6      522.31      475.37     24.06 o 
  -4   3   6        7.04       -4.24     15.76 o 
  -3   3   6     3675.81     3564.99     79.54 o 
  -2   3   6     2531.32     2458.15     79.80 o 
  -1   3   6     3387.15     3345.68     91.11 o 
   0   3   6       27.91       49.51     26.20 o 
   1   3   6      804.23      768.06     42.53 o 
   2   3   6     1951.37     2075.66     69.73 o 
   3   3   6     1540.15     1758.88     66.76 o 
   4   3   6      256.11      243.07     34.67 o 
   5   3   6      676.33      620.46     67.20 o 
   6   3   6      369.27      348.14     59.26 o 
   7   3   6      224.30      221.68     57.27 o 
   8   3   6     1739.78     1998.61    139.61 o 
 -13   4   6       61.76      163.10     49.76 o 
 -12   4   6       15.00       -7.20     39.99 o 
 -11   4   6        2.54       -3.45     30.46 o 
 -10   4   6      144.37       72.15     34.15 o 
  -9   4   6      436.89      382.31     39.60 o 
  -8   4   6      605.31      571.03     33.92 o 
  -7   4   6      170.18      104.08     21.47 o 
  -6   4   6      587.54      520.26     31.34 o 
  -5   4   6      245.94      208.31     19.32 o 
  -4   4   6     1662.49     1620.00     42.82 o 
  -3   4   6      144.56      148.26     20.53 o 
  -2   4   6      255.46      218.09     23.93 o 
  -1   4   6      670.51      711.95     39.38 o 
   0   4   6        2.25       15.80     22.68 o 
   1   4   6      860.22      810.56     43.92 o 
   2   4   6      601.86      635.64     40.90 o 
   3   4   6      530.85      462.52     45.93 o 
   4   4   6        3.40      -22.09     25.79 o 
   5   4   6      371.07      331.94     36.39 o 
   6   4   6       34.21       36.55     31.89 o 
   7   4   6       45.62       78.45     36.75 o 
   8   4   6        0.09       11.52     35.23 o 
 -13   5   6      403.10      485.59     84.95 o 
 -12   5   6     1377.94     1316.55    143.37 o 
 -11   5   6      855.42      902.50     54.54 o 
 -10   5   6       25.23       32.94     28.58 o 
  -9   5   6        8.03       17.16     22.44 o 
  -8   5   6     1254.24     1258.06     47.48 o 
  -7   5   6     1077.70     1072.41     41.67 o 
  -6   5   6      840.41      852.68     38.48 o 
  -5   5   6      164.28      119.71     17.73 o 
  -4   5   6     1587.04     1513.33     41.28 o 
  -3   5   6      276.93      224.16     19.02 o 
  -2   5   6     2894.41     2974.89     71.03 o 
  -1   5   6     2304.71     2413.53     72.82 o 
   0   5   6     1117.55     1088.85     49.03 o 
   1   5   6      341.68      280.60     30.61 o 
   2   5   6     2933.95     3041.02     89.55 o 
   3   5   6     3250.71     3428.70     98.99 o 
   4   5   6     1391.66     1562.54     65.64 o 
   5   5   6        4.98      -27.06     27.06 o 
   6   5   6        5.41       32.40     31.57 o 
   7   5   6      584.31      508.62     47.60 o 
   8   5   6       23.97      -13.19     37.19 o 
 -13   6   6      412.76      401.00     59.93 o 
 -12   6   6       17.23       -5.71     39.80 o 
 -11   6   6      296.93      437.64     62.41 o 
 -10   6   6     1026.70     1130.46     57.36 o 
  -9   6   6     1445.07     1417.13     82.78 o 
  -8   6   6      847.23      862.55     40.52 o 
  -7   6   6      798.70      704.90     62.71 o 
  -6   6   6      191.79      157.27     21.85 o 
  -5   6   6     2428.11     2299.63     54.37 o 
  -4   6   6     3825.17     3980.82     80.51 o 
  -3   6   6     3957.33     4009.27     80.68 o 
  -2   6   6      718.96      678.27     27.74 o 
  -1   6   6     4529.41     4539.04    115.51 o 
   0   6   6     1484.44     1523.48     71.10 o 
   1   6   6     1509.66     1467.71     91.01 o 
   2   6   6      274.01      237.50     36.49 o 
   3   6   6       37.97       59.66     26.14 o 
   4   6   6     1495.35     1622.14    101.60 o 
   5   6   6      770.04      888.26     51.66 o 
   6   6   6      986.20     1012.32     57.50 o 
   7   6   6      152.22      166.85     38.50 o 
   8   6   6        7.47       34.39     58.41 o 
 -13   7   6       96.23      126.21     50.52 o 
 -12   7   6       90.10       62.82     50.79 o 
 -11   7   6       28.79       18.31     40.29 o 
 -10   7   6        0.85      -14.90     52.48 o 
  -9   7   6        0.01        0.30     27.90 o 
  -8   7   6        7.88      -19.89     21.17 o 
  -7   7   6      113.45       78.65     22.19 o 
  -6   7   6      451.34      419.87     28.51 o 
  -5   7   6      429.91      320.07     25.40 o 
  -4   7   6     1625.99     1591.56     43.95 o 
  -3   7   6       62.91       40.58     16.77 o 
  -2   7   6      205.19      187.47     19.16 o 
  -1   7   6      464.78      368.83     31.93 o 
   0   7   6       55.52       60.58     23.78 o 
   1   7   6      145.55       85.05     25.91 o 
   2   7   6        1.41       -6.77     23.44 o 
   3   7   6       10.13      -18.77     25.10 o 
   4   7   6      281.16      215.32     32.68 o 
   5   7   6      151.61       61.81     32.07 o 
   6   7   6       16.89      -16.02     32.09 o 
   7   7   6       32.69       -8.01     36.34 o 
   8   7   6        1.49      -40.90     40.90 o 
 -13   8   6      160.23       99.67     50.49 o 
 -12   8   6       95.62      127.76     51.36 o 
 -11   8   6      665.06      740.32     62.51 o 
 -10   8   6      747.13      792.69     82.51 o 
  -9   8   6     2807.84     2727.60    136.81 o 
  -8   8   6      204.47      135.64     30.75 o 
  -7   8   6       92.55       50.01     22.20 o 
  -6   8   6      211.81      160.73     23.36 o 
  -5   8   6      401.45      356.33     24.72 o 
  -4   8   6      345.25      304.21     31.77 o 
  -3   8   6     1273.26     1273.57     44.36 o 
  -2   8   6      108.67      121.16     18.87 o 
  -1   8   6     1561.54     1501.35     58.06 o 
   0   8   6     3596.68     3591.94    180.32 o 
   1   8   6     1957.83     1902.38     67.05 o 
   2   8   6     2155.51     2081.06     71.64 o 
   3   8   6      409.06      385.34     37.22 o 
   4   8   6       80.20       73.13     55.72 o 
   5   8   6     1082.11      984.48     63.75 o 
   6   8   6      634.38      666.25     51.25 o 
   7   8   6      199.57      146.51     40.30 o 
   8   8   6        0.09      -47.05     47.05 o 
 -12   9   6      652.08      764.13     67.91 o 
 -11   9   6      408.65      418.43     53.92 o 
 -10   9   6      843.30      774.44     63.48 o 
  -9   9   6      244.21      136.91     39.65 o 
  -8   9   6      653.05      568.42     42.78 o 
  -7   9   6     1825.14     1895.90     69.75 o 
  -6   9   6      413.54      375.67     29.24 o 
  -5   9   6       49.16       53.95     18.86 o 
  -4   9   6      377.23      314.37     23.64 o 
  -3   9   6     2094.66     2141.70     53.12 o 
  -2   9   6     7446.49     7962.13    145.17 o 
  -1   9   6       73.74       20.50     23.05 o 
   0   9   6     1261.33     1264.51     78.21 o 
   1   9   6     2093.23     2191.22    119.38 o 
   2   9   6      769.48      778.98     45.63 o 
   3   9   6     1829.25     2055.31     74.88 o 
   4   9   6     1597.85     1626.39     68.43 o 
   5   9   6      108.42      119.63     49.06 o 
   6   9   6       11.89       27.33     36.67 o 
   7   9   6      342.76      340.87     54.05 o 
   8   9   6        6.57       14.51     62.90 o 
 -12  10   6       14.82       31.66     47.40 o 
 -11  10   6        1.86      -33.41     40.41 o 
 -10  10   6      628.81      576.14     56.50 o 
  -9  10   6       60.12       35.12     37.48 o 
  -8  10   6      996.63      922.26     52.06 o 
  -7  10   6       17.87       17.40     27.67 o 
  -6  10   6      303.77      257.24     31.32 o 
  -5  10   6       12.63        9.36     19.27 o 
  -4  10   6     1267.40     1260.00     48.25 o 
  -3  10   6       16.81       20.12     18.26 o 
  -2  10   6       34.51        9.20     18.31 o 
  -1  10   6      291.95      302.05     31.87 o 
   0  10   6       65.05       39.38     24.58 o 
   1  10   6      113.99       62.34     26.69 o 
   2  10   6      189.74      170.81     30.70 o 
   3  10   6       39.61        3.14     29.50 o 
   4  10   6      413.60      322.34     39.54 o 
   5  10   6       37.58      -28.87     31.70 o 
   6  10   6       19.00       41.75     37.06 o 
   7  10   6        6.69        2.69     48.77 o 
 -12  11   6      630.84      501.00     64.78 o 
 -11  11   6      841.00      866.94     68.85 o 
 -10  11   6      100.59       86.05     41.81 o 
  -9  11   6      433.50      434.67     68.34 o 
  -8  11   6     1509.40     1739.34    127.17 o 
  -7  11   6     4648.39     5161.94    158.90 o 
  -6  11   6      978.38      998.02     50.50 o 
  -5  11   6      138.98       90.98     26.68 o 
  -4  11   6      376.32      316.22     24.64 o 
  -3  11   6     4357.44     4437.56     91.00 o 
  -2  11   6     2269.84     2292.35     56.97 o 
  -1  11   6     2129.05     2116.34     69.52 o 
   0  11   6      269.90      204.38     32.40 o 
   1  11   6       85.44       84.96     28.11 o 
   2  11   6      715.29      607.44     42.60 o 
   3  11   6      965.23     1012.09     83.57 o 
   4  11   6      570.64      514.88     45.03 o 
   5  11   6      424.39      438.96     61.63 o 
   6  11   6      316.95      388.02     64.34 o 
   7  11   6        5.62        9.63     48.19 o 
 -11  12   6       16.02       87.27     54.05 o 
 -10  12   6      368.09      295.94     79.16 o 
  -9  12   6      410.44      430.76     52.98 o 
  -8  12   6     1488.95     1464.17     77.45 o 
  -7  12   6       12.75      -19.16     29.03 o 
  -6  12   6     1020.82      881.00     50.05 o 
  -5  12   6       87.29       67.37     36.92 o 
  -4  12   6      914.28      831.96     39.15 o 
  -3  12   6        3.86      -18.27     18.27 o 
  -2  12   6       80.24       62.69     20.45 o 
  -1  12   6      903.46      790.70     44.59 o 
   0  12   6      391.83      384.39     35.20 o 
   1  12   6      232.29      181.84     30.77 o 
   2  12   6     2548.42     2538.99     95.25 o 
   3  12   6      455.87      440.80     75.40 o 
   4  12   6       14.52       -7.92     32.58 o 
   5  12   6      308.95      324.45     49.95 o 
   6  12   6       25.24       39.73     47.03 o 
   7  12   6       37.25       97.82     67.73 o 
 -11  13   6       12.51      -38.72     44.74 o 
 -10  13   6      348.44      392.55     57.11 o 
  -9  13   6       58.50       24.96     44.08 o 
  -8  13   6      196.37      103.58     42.95 o 
  -7  13   6       55.50       29.47     31.08 o 
  -6  13   6     1235.03     1243.61     73.61 o 
  -5  13   6        0.46      -20.62     26.86 o 
  -4  13   6      133.94       85.83     28.34 o 
  -3  13   6       27.18        1.88     22.83 o 
  -2  13   6      519.54      478.96     29.43 o 
  -1  13   6        9.23       -6.94     26.30 o 
   0  13   6      886.36      913.86     48.74 o 
   1  13   6      608.94      528.77    102.92 o 
   2  13   6      151.02      155.51     37.61 o 
   3  13   6      163.79      125.75     39.51 o 
   4  13   6      998.49     1034.54     71.35 o 
   5  13   6       20.53        5.84     41.94 o 
   6  13   6      378.06      560.78    108.05 o 
 -11  14   6      401.49      408.55     60.42 o 
 -10  14   6      413.47      438.39     65.54 o 
  -9  14   6     2736.17     2872.68    114.15 o 
  -8  14   6      516.05      445.50     52.87 o 
  -7  14   6      192.62      126.30     40.75 o 
  -6  14   6      661.84      666.51     67.50 o 
  -5  14   6     3276.75     3614.00    108.01 o 
  -4  14   6     1008.25     1046.56     63.21 o 
  -3  14   6     1759.17     1926.94     61.20 o 
  -2  14   6      196.94      128.72     34.84 o 
  -1  14   6      317.73      325.64     46.20 o 
   0  14   6      903.70      872.93     56.15 o 
   1  14   6     1308.58     1528.84     72.78 o 
   2  14   6       16.49       -6.67     34.74 o 
   3  14   6      579.39      609.06     67.95 o 
   4  14   6      763.28      687.27    123.58 o 
   5  14   6       49.47       21.16     57.67 o 
   6  14   6      570.22      723.02     68.39 o 
 -10  15   6      221.98      219.43     54.98 o 
  -9  15   6        2.22      -31.84     90.00 o 
  -8  15   6      413.26      331.62     49.62 o 
  -7  15   6      174.98      129.46     50.89 o 
  -6  15   6      656.55      730.34     50.26 o 
  -5  15   6      100.33       71.58     32.13 o 
  -4  15   6       25.84       28.17     29.84 o 
  -3  15   6      453.63      497.88     36.17 o 
  -2  15   6      584.04      569.94     36.85 o 
  -1  15   6        3.00      -37.16     37.16 o 
   0  15   6       89.75       68.43     44.23 o 
   1  15   6      442.85      432.00     45.80 o 
   2  15   6        5.22       75.11     46.68 o 
   3  15   6      183.03      124.80     52.65 o 
   4  15   6      651.40      558.80     71.43 o 
   5  15   6        2.42      -29.46     54.44 o 
 -10  16   6      594.52      608.55     68.38 o 
  -9  16   6       44.16      -32.29     46.10 o 
  -8  16   6      347.36      424.77     70.48 o 
  -7  16   6       32.34        7.36     41.68 o 
  -6  16   6      112.54       73.46     41.06 o 
  -5  16   6       88.20       65.16     33.96 o 
  -4  16   6      927.38      958.86     79.87 o 
  -3  16   6      123.48       90.06     27.96 o 
  -2  16   6       94.48       91.13     35.05 o 
  -1  16   6      304.06      235.00     51.00 o 
   0  16   6      434.63      428.33     57.77 o 
   1  16   6      491.01      429.29     90.70 o 
   2  16   6      724.75      703.01     70.61 o 
   3  16   6      104.72      134.56     55.77 o 
   4  16   6        1.51       31.86     55.58 o 
   5  16   6      588.55      696.24     84.28 o 
  -9  17   6       13.40       48.90     48.17 o 
  -8  17   6      318.27      346.66     55.83 o 
  -7  17   6     2134.63     2754.80    112.98 o 
  -6  17   6      496.05      415.30     53.88 o 
  -5  17   6      671.51      707.00     51.21 o 
  -4  17   6      334.17      422.37     44.56 o 
  -3  17   6      389.53      407.79     41.31 o 
  -2  17   6     1156.34     1224.89     68.47 o 
  -1  17   6      993.25     1078.23    106.68 o 
   0  17   6        3.52       80.41     77.61 o 
   1  17   6        2.73      -31.54     70.62 o 
   2  17   6      554.69      455.10     89.39 o 
   3  17   6      654.48      699.26    244.16 o 
   4  17   6      488.47      584.90     76.01 o 
  -8  18   6      222.43      302.43     75.21 o 
  -7  18   6       16.07      -25.20     41.74 o 
  -6  18   6       17.48       44.99     44.77 o 
  -5  18   6        2.12       -5.98     41.16 o 
  -4  18   6       74.20       63.74     35.77 o 
  -3  18   6       28.87      -25.73     32.06 o 
  -2  18   6       10.06       50.58     45.89 o 
  -1  18   6      153.36       74.80     74.55 o 
   0  18   6       24.10       37.77     70.75 o 
   1  18   6        1.59      179.65     80.10 o 
   2  18   6       73.56      123.23     81.66 o 
   3  18   6       68.26       20.88     85.15 o 
  -7  19   6      130.11      123.97     51.43 o 
  -6  19   6      522.50      627.06     82.87 o 
  -5  19   6       33.43       19.99     43.49 o 
  -4  19   6       29.98       -5.94     39.29 o 
  -3  19   6       78.56       82.59     43.67 o 
  -2  19   6      263.85      181.98     66.23 o 
  -1  19   6      755.44      686.23    115.38 o 
   0  19   6      281.47      306.37     91.94 o 
   1  19   6        1.53       37.90     80.16 o 
   2  19   6      168.33      199.22     97.12 o 
  -6  20   6      351.79      460.94     60.05 o 
  -5  20   6      394.63      446.76     76.27 o 
  -4  20   6      624.50      630.89     75.58 o 
  -3  20   6      464.55      453.29     98.30 o 
  -2  20   6        9.31       13.03     83.09 o 
  -1  20   6      340.71      385.41    105.72 o 
   0  20   6      645.23      970.66    134.52 o 
   1  20   6     1285.63     1290.56    151.47 o 
  -4  21   6      104.90      102.06     76.17 o 
  -3  21   6       59.59      -59.34     59.34 o 
  -1  21   6       12.57       -6.23     92.19 o 
 -13   1   7        3.17       67.97     44.67 o 
 -12   1   7      369.47      277.86     43.75 o 
 -11   1   7      530.15      484.44     46.84 o 
 -10   1   7     2637.68     2851.69     91.40 o 
  -9   1   7      550.46      594.46     42.17 o 
  -8   1   7      116.53      104.72     24.86 o 
  -7   1   7       50.75       45.89     19.37 o 
  -6   1   7     1832.68     1777.53     50.65 o 
  -5   1   7     1985.86     2000.48     65.64 o 
  -4   1   7     1168.85     1329.18     72.21 o 
  -3   1   7       54.94       19.05     23.04 o 
  -2   1   7      157.66       95.50     29.72 o 
  -1   1   7     3638.77     3450.93     97.34 o 
   0   1   7     2318.62     2286.23     89.99 o 
   1   1   7      954.83      819.25     60.70 o 
   2   1   7       77.26       68.96     28.49 o 
   3   1   7      209.67      189.55     33.53 o 
   4   1   7      359.87      346.86     51.02 o 
   5   1   7      735.98      726.70     50.50 o 
   6   1   7      306.39      296.05     42.94 o 
   7   1   7       90.56       42.28     37.32 o 
 -13   2   7     1549.40     1618.38     86.32 o 
 -12   2   7      768.03      694.20     54.84 o 
 -11   2   7      452.28      351.36     41.53 o 
 -10   2   7       20.67       30.52     31.14 o 
  -9   2   7      713.17      702.38     60.57 o 
  -8   2   7      286.87      297.10     29.47 o 
  -7   2   7     4376.27     4492.38    132.80 o 
  -6   2   7       64.26       50.17     18.86 o 
  -5   2   7      887.67      816.47     42.34 o 
  -4   2   7     1381.03     1443.15     61.97 o 
  -3   2   7     3937.81     4178.80    150.33 o 
  -2   2   7      387.25      329.40     31.91 o 
  -1   2   7     1518.83     1498.20     60.78 o 
   0   2   7      816.24      666.62     43.03 o 
   1   2   7      840.34      765.83     68.50 o 
   2   2   7     1844.21     1989.22     74.31 o 
   3   2   7      474.44      441.72     41.14 o 
   4   2   7      208.08      182.39     37.00 o 
   5   2   7       28.10       43.81     34.40 o 
   6   2   7      168.23      109.24     37.20 o 
   7   2   7       93.20       31.14     39.75 o 
 -13   3   7      370.57      262.01     53.61 o 
 -12   3   7      273.99      233.16     41.80 o 
 -11   3   7      305.45      232.18     46.06 o 
 -10   3   7       10.74       34.85     31.32 o 
  -9   3   7      394.47      310.84     35.62 o 
  -8   3   7      160.60      104.57     25.05 o 
  -7   3   7      571.14      545.10     29.52 o 
  -6   3   7       64.25       62.53     22.39 o 
  -5   3   7     3130.87     3194.28     77.76 o 
  -4   3   7      326.68      228.00     28.35 o 
  -3   3   7      861.08      776.64     43.20 o 
  -2   3   7      526.66      590.11     45.13 o 
  -1   3   7     1001.39      894.86     46.63 o 
   0   3   7        1.58      -24.10     24.10 o 
   1   3   7     1209.02     1223.28     87.83 o 
   2   3   7       19.99      -14.69     27.26 o 
   3   3   7       25.94        9.53     29.13 o 
   4   3   7      269.19      180.96     39.35 o 
   5   3   7      127.50       96.87     36.31 o 
   6   3   7        6.17       -9.98     35.78 o 
   7   3   7       85.90       21.52     39.79 o 
 -13   4   7     1021.90     1112.87     78.88 o 
 -12   4   7      875.81      853.59     58.52 o 
 -11   4   7      119.93       69.29     34.52 o 
 -10   4   7      407.98      328.96     39.10 o 
  -9   4   7      492.92      470.48     35.43 o 
  -8   4   7     3118.71     3332.60     84.18 o 
  -7   4   7     1534.35     1423.74     50.62 o 
  -6   4   7     2804.60     2883.58     66.28 o 
  -5   4   7        4.39       -8.41     19.40 o 
  -4   4   7     1350.02     1296.64     53.42 o 
  -3   4   7      836.96      852.42     45.12 o 
  -2   4   7     3130.11     3234.87     92.62 o 
  -1   4   7       93.55       58.83     42.56 o 
   0   4   7     1204.38     1138.93     53.98 o 
   1   4   7     5986.13     6329.56    297.35 o 
   2   4   7     1040.46     1127.62    135.45 o 
   3   4   7      788.43      728.49     49.26 o 
   4   4   7      576.29      536.78     45.63 o 
   5   4   7      203.73      177.86     36.23 o 
   6   4   7       39.85       10.68     37.96 o 
   7   4   7     1498.54     1525.59     75.65 o 
 -13   5   7       93.15      152.13     54.72 o 
 -12   5   7       45.91      -27.09     42.75 o 
 -11   5   7     1851.07     1999.60     80.35 o 
 -10   5   7      183.80      164.34     34.63 o 
  -9   5   7     1569.13     1604.02     69.21 o 
  -8   5   7        7.18      -22.44     23.31 o 
  -7   5   7      635.18      614.60     35.22 o 
  -6   5   7       20.08       -3.58     18.72 o 
  -5   5   7     4248.13     4162.52     95.34 o 
  -4   5   7      269.19      221.38     28.35 o 
  -3   5   7      459.43      391.11     34.53 o 
  -2   5   7      245.81      188.20     30.25 o 
  -1   5   7      547.69      559.03     40.57 o 
   0   5   7     1943.33     2132.07     74.09 o 
   1   5   7       63.24       55.17     27.64 o 
   2   5   7       28.69        9.67     29.17 o 
   3   5   7      377.74      317.05     37.99 o 
   4   5   7      462.50      389.62     41.96 o 
   5   5   7      259.53      251.83     61.96 o 
   6   5   7      152.20      165.27     40.63 o 
   7   5   7       23.36       48.91     41.95 o 
 -12   6   7       11.05       49.17     45.67 o 
 -11   6   7        6.90       -8.47     38.24 o 
 -10   6   7        0.84       14.27     32.34 o 
  -9   6   7      674.27      674.61     40.86 o 
  -8   6   7       54.65       28.08     25.07 o 
  -7   6   7     2210.43     2218.95     64.29 o 
  -6   6   7       77.82       57.31     20.39 o 
  -5   6   7      265.10      259.67     26.23 o 
  -4   6   7      124.53      147.90     27.38 o 
  -3   6   7     1930.08     1937.08     66.65 o 
  -2   6   7      359.46      323.20     32.55 o 
  -1   6   7     3606.75     3715.20    104.35 o 
   0   6   7       90.87      114.93     29.20 o 
   1   6   7      279.72      221.67     33.80 o 
   2   6   7       94.78       82.05     31.75 o 
   3   6   7      673.71      573.39     45.48 o 
   4   6   7       37.88       62.73     32.57 o 
   5   6   7      243.96      204.25     39.59 o 
   6   6   7       61.86       12.12     52.57 o 
   7   6   7        2.14       81.98     42.98 o 
 -12   7   7      740.06      662.67     68.60 o 
 -11   7   7      311.66      262.39     50.06 o 
 -10   7   7     2782.21     2902.04    109.73 o 
  -9   7   7      287.49      252.44     32.29 o 
  -8   7   7       87.79       69.63     26.64 o 
  -7   7   7      436.96      383.29     56.22 o 
  -6   7   7     6430.16     7001.53    146.48 o 
  -5   7   7      640.18      611.53     34.73 o 
  -4   7   7     3417.87     3609.01     98.81 o 
  -3   7   7        8.44        6.57     22.94 o 
  -2   7   7      162.73       80.60     32.83 o 
  -1   7   7     3730.28     3809.21    105.83 o 
   0   7   7     4005.33     4494.59    121.15 o 
   1   7   7       99.44      122.37     31.28 o 
   2   7   7     1640.23     1699.31     70.01 o 
   3   7   7      341.75      357.25     40.53 o 
   4   7   7      875.36      979.34     64.12 o 
   5   7   7     1098.44     1116.64    103.89 o 
   6   7   7      288.92      256.93     45.65 o 
 -12   8   7      264.01      194.74     55.21 o 
 -11   8   7       14.56       50.95     69.63 o 
 -10   8   7       15.18      -13.34     39.24 o 
  -9   8   7      645.08      613.74     45.64 o 
  -8   8   7       11.03       11.35     29.66 o 
  -7   8   7     1201.83     1326.29     51.01 o 
  -6   8   7        2.39      -22.47     22.47 o 
  -5   8   7      189.84      122.88     25.08 o 
  -4   8   7       54.83       -7.40     25.08 o 
  -3   8   7      823.98      796.10     95.85 o 
  -2   8   7      737.88      741.18     48.75 o 
  -1   8   7      693.76      585.80     46.52 o 
   0   8   7      878.56      827.26     48.69 o 
   1   8   7        8.79       -0.77     26.99 o 
   2   8   7      428.97      386.02     39.92 o 
   3   8   7      311.22      267.34     38.24 o 
   4   8   7       70.20        8.39     32.98 o 
   5   8   7      150.62      105.42     40.00 o 
   6   8   7      828.78      818.09     66.82 o 
 -12   9   7        2.61      -16.84     49.07 o 
 -11   9   7      871.39      823.67     86.48 o 
 -10   9   7      500.21      464.76     54.21 o 
  -9   9   7      734.89      788.07     54.53 o 
  -8   9   7        0.34       -8.83     29.20 o 
  -7   9   7      506.55      518.02     41.61 o 
  -6   9   7      119.02       63.83     25.15 o 
  -5   9   7     1840.12     1788.67     57.37 o 
  -4   9   7      525.16      494.08     37.62 o 
  -3   9   7     1090.29     1065.16     65.77 o 
  -2   9   7      810.00      796.25     53.13 o 
  -1   9   7      578.94      532.87     40.89 o 
   0   9   7      260.47      198.97     31.97 o 
   1   9   7      316.79      307.15     43.62 o 
   2   9   7      815.20      890.98     69.44 o 
   3   9   7       15.96       26.79     33.63 o 
   4   9   7      441.72      534.19     53.36 o 
   5   9   7      398.25      441.85     48.41 o 
   6   9   7      337.10      318.70     64.85 o 
 -11  10   7      284.77      252.31     51.96 o 
 -10  10   7      116.66       62.69     43.29 o 
  -9  10   7      208.70      175.14     37.52 o 
  -8  10   7     3846.83     4318.54    120.80 o 
  -7  10   7      644.22      700.38     47.84 o 
  -6  10   7     1236.18     1317.99     59.76 o 
  -5  10   7      783.46      795.55     46.10 o 
  -4  10   7     1398.80     1407.13     59.79 o 
  -3  10   7      552.75      533.89     68.18 o 
  -2  10   7     4007.39     4516.91    120.88 o 
  -1  10   7      140.56      126.80     33.45 o 
   0  10   7      246.04      224.79     34.10 o 
   1  10   7      486.00      417.22     40.09 o 
   2  10   7      351.57      306.01     38.51 o 
   3  10   7      154.39      164.28     40.93 o 
   4  10   7     1178.71     1209.90     65.88 o 
   5  10   7      103.47       58.41     43.58 o 
   6  10   7      283.96      202.56     60.33 o 
 -11  11   7      472.67      492.15     61.34 o 
 -10  11   7       12.09       36.37     43.14 o 
  -9  11   7      319.96      375.90     52.17 o 
  -8  11   7       78.45       43.83     35.35 o 
  -7  11   7       43.84       20.04     30.26 o 
  -6  11   7        2.14      -10.93     29.78 o 
  -5  11   7     1808.24     1945.44     82.77 o 
  -4  11   7      280.43      234.72     32.68 o 
  -3  11   7        0.03      -26.36     26.36 o 
  -2  11   7      155.38      101.39     28.77 o 
  -1  11   7      136.73      146.35     31.43 o 
   0  11   7      317.92      289.11     36.33 o 
   1  11   7      148.31      155.80     32.62 o 
   2  11   7      114.46       26.67     34.18 o 
   3  11   7        1.42       -2.19     32.84 o 
   4  11   7      478.58      537.63     51.00 o 
   5  11   7        3.87       -7.98     40.17 o 
 -11  12   7        5.82      -19.60     49.98 o 
 -10  12   7       21.58       48.21     44.82 o 
  -9  12   7      509.73      525.95     57.95 o 
  -8  12   7      292.77      233.84     50.25 o 
  -7  12   7     1392.17     1528.94    110.39 o 
  -6  12   7      169.70      169.15     35.38 o 
  -5  12   7       90.79       54.54     36.92 o 
  -4  12   7      392.80      351.97     43.90 o 
  -3  12   7      403.00      458.97     54.30 o 
  -2  12   7     1346.06     1321.69     60.40 o 
  -1  12   7      304.04      263.49     34.61 o 
   0  12   7      676.13      697.29     69.13 o 
   1  12   7      242.23      190.99     36.15 o 
   2  12   7      917.00      857.63     62.98 o 
   3  12   7      174.95      123.93     38.11 o 
   4  12   7      124.40      116.80     42.08 o 
   5  12   7        1.58       21.09     48.31 o 
 -10  13   7      444.70      446.45     60.58 o 
  -9  13   7      581.28      557.25     63.00 o 
  -8  13   7      132.53      117.93     62.18 o 
  -7  13   7      417.88      371.97     44.06 o 
  -6  13   7     2058.57     2410.92     86.55 o 
  -5  13   7     2403.22     2673.70    102.72 o 
  -4  13   7      914.61      873.07     75.66 o 
  -3  13   7       47.17       26.70     34.61 o 
  -2  13   7        5.04       -2.75     28.62 o 
  -1  13   7     1241.20     1357.33     71.81 o 
   0  13   7      999.91     1133.29     57.84 o 
   1  13   7       18.19       12.05     32.59 o 
   2  13   7        2.80      -15.52     33.76 o 
   3  13   7      513.27      515.60     49.22 o 
   4  13   7       81.15       58.44     49.40 o 
 -10  14   7      137.05      132.00     53.79 o 
  -9  14   7       96.83       13.47     62.31 o 
  -8  14   7       50.60       -1.62     44.32 o 
  -7  14   7      248.12      300.23     43.52 o 
  -6  14   7        2.12      -34.20     34.20 o 
  -5  14   7       48.53       30.67     37.22 o 
  -4  14   7       62.83       14.88     43.48 o 
  -3  14   7       11.64        6.38     34.97 o 
  -2  14   7      135.04       85.17     38.33 o 
  -1  14   7        2.32      -35.00     35.00 o 
   0  14   7       45.04       41.85     32.54 o 
   1  14   7        1.24       -3.26     34.29 o 
   2  14   7        1.65       18.45     37.02 o 
   3  14   7       97.44      196.92     51.24 o 
   4  14   7       15.71      149.21     52.74 o 
  -9  15   7       71.63       56.11     51.49 o 
  -8  15   7      197.35      170.01     49.47 o 
  -7  15   7      292.27      211.84     43.13 o 
  -6  15   7      845.51      958.74     59.31 o 
  -5  15   7      374.10      380.71     49.54 o 
  -4  15   7      663.18      810.46     78.11 o 
  -3  15   7       33.21       50.41     39.35 o 
  -2  15   7      112.93       42.85     38.63 o 
  -1  15   7      727.70      740.44     60.60 o 
   0  15   7     1282.26     1332.06     77.50 o 
   1  15   7      492.57      500.93     49.03 o 
   2  15   7      194.45      139.84     46.39 o 
   3  15   7       99.91       30.25     49.34 o 
  -8  16   7       81.78       72.28     51.14 o 
  -7  16   7      629.57      601.19     61.56 o 
  -6  16   7      136.32      142.86     76.81 o 
  -5  16   7       37.65      -40.89     40.89 o 
  -4  16   7      292.85      385.71     71.96 o 
  -3  16   7      990.40      884.16     89.36 o 
  -2  16   7      149.66      150.18     42.98 o 
  -1  16   7      485.01      433.18     52.32 o 
   0  16   7      532.27      483.83     55.38 o 
   1  16   7      530.77      533.42     84.62 o 
   2  16   7      301.69      282.57     56.13 o 
   3  16   7      605.90      545.38     65.86 o 
  -7  17   7       88.60       62.33     51.03 o 
  -6  17   7      199.73      212.76     55.65 o 
  -5  17   7       37.06       -5.70     44.00 o 
  -4  17   7        0.64      -33.33     55.94 o 
  -3  17   7      164.91      152.00     57.06 o 
  -2  17   7       52.50       69.85     44.06 o 
  -1  17   7      104.05       62.49     44.39 o 
   0  17   7        0.97       26.96     54.60 o 
   1  17   7      295.98      318.22    100.45 o 
   2  17   7        4.84       15.69     67.04 o 
  -6  18   7      728.08      930.28     87.88 o 
  -5  18   7       15.87      -10.84     45.33 o 
  -4  18   7     1024.19     1074.15     90.78 o 
  -3  18   7      423.71      432.18     85.18 o 
  -2  18   7     1137.45     1327.53    101.24 o 
  -1  18   7       51.05      -51.19     66.54 o 
   0  18   7      222.89      168.45     67.22 o 
  -4  19   7      123.28      187.25     99.24 o 
  -3  19   7      368.55      413.52    109.77 o 
  -2  19   7      104.45      234.62    102.41 o 
 -12   0   8       28.00       47.86     60.41 o 
 -11   0   8     1355.75     1297.01    152.38 o 
 -10   0   8      629.86      661.93     68.57 o 
  -9   0   8      233.51      206.22     52.06 o 
  -8   0   8      527.71      524.98     87.08 o 
  -7   0   8     5990.09     6893.67    234.10 o 
  -6   0   8     1096.04     1190.18     76.55 o 
  -5   0   8     9755.06    10722.38    723.20 o 
  -4   0   8      148.58      114.31     41.61 o 
  -3   0   8      697.57      613.35     61.35 o 
  -2   0   8     1042.45     1008.06     76.23 o 
  -1   0   8     2209.25     2592.95    137.76 o 
   0   0   8      141.37      175.16     47.77 o 
   1   0   8     1554.07     1748.00    180.83 o 
   2   0   8      169.06      249.40     55.18 o 
   3   0   8     2274.11     2688.64    315.10 o 
   4   0   8      178.42      102.72     68.32 o 
   5   0   8      368.01      345.81     67.88 o 
 -12   1   8       66.71      -15.53     40.91 o 
 -11   1   8        3.01        9.99     36.62 o 
 -10   1   8      255.42      225.58     38.26 o 
  -9   1   8       19.05      -17.03     30.35 o 
  -8   1   8      515.15      463.16    105.13 o 
  -7   1   8       51.07       20.42     26.72 o 
  -6   1   8      176.98      172.99     30.66 o 
  -5   1   8       15.94       12.08     27.09 o 
  -4   1   8     2110.14     2109.08     74.17 o 
  -3   1   8      185.65      122.54     30.87 o 
  -2   1   8     1257.09     1256.03     66.93 o 
  -1   1   8       20.34       45.38     29.30 o 
   0   1   8      166.98      181.90     33.92 o 
   1   1   8      331.14      299.06     37.07 o 
   2   1   8     1382.54     1655.12     73.45 o 
   3   1   8      412.68      407.83     51.14 o 
   4   1   8      503.99      488.38     49.01 o 
   5   1   8       64.59       60.67     48.47 o 
 -12   2   8     1081.15     1030.09     85.90 o 
 -11   2   8      272.63      324.57     51.31 o 
 -10   2   8      770.76      829.31     53.32 o 
  -9   2   8       45.97       18.72     31.13 o 
  -8   2   8      333.64      201.60     38.25 o 
  -7   2   8       18.50      -25.88     25.88 o 
  -6   2   8     1126.52     1219.83     55.79 o 
  -5   2   8      308.59      225.81     33.05 o 
  -4   2   8      292.88      223.35     35.57 o 
  -3   2   8      342.27      306.49     33.50 o 
  -2   2   8      280.47      270.45     35.57 o 
  -1   2   8      500.92      398.69     39.40 o 
   0   2   8      463.29      432.12     42.80 o 
   1   2   8       23.57       13.23     31.77 o 
   2   2   8      134.30       73.61     34.27 o 
   3   2   8     1076.04     1063.74     60.60 o 
   4   2   8      683.28      788.95     58.85 o 
   5   2   8        3.62       27.32     40.03 o 
 -12   3   8      474.74      474.98     52.72 o 
 -11   3   8       99.76       65.00     39.77 o 
 -10   3   8      252.31      216.60     44.54 o 
  -9   3   8     1993.36     2153.43     84.00 o 
  -8   3   8     1269.35     1408.60     71.76 o 
  -7   3   8     1278.88     1212.27     64.91 o 
  -6   3   8       74.65       40.48     27.80 o 
  -5   3   8     1268.41     1287.75     56.35 o 
  -4   3   8     1092.49     1099.23     54.36 o 
  -3   3   8     3090.47     3365.92     99.29 o 
  -2   3   8      157.61      167.12     31.30 o 
  -1   3   8       75.35       38.90     29.73 o 
   0   3   8       18.73      -21.90     28.12 o 
   1   3   8     2437.68     2660.66     89.82 o 
   2   3   8      709.96      644.56     57.76 o 
   3   3   8      274.72      242.78     51.27 o 
   4   3   8       90.76       53.31     36.60 o 
   5   3   8        3.18      -28.61     39.36 o 
 -12   4   8       50.42      135.63     50.24 o 
 -11   4   8       50.19       35.07     38.13 o 
 -10   4   8      176.41       65.63     35.42 o 
  -9   4   8       63.24       92.38     49.94 o 
  -8   4   8       84.42       60.60     36.20 o 
  -7   4   8      275.44      280.35     41.25 o 
  -6   4   8     1032.33     1046.25     51.40 o 
  -5   4   8       42.88        2.00     28.11 o 
  -4   4   8       69.49       18.65     27.69 o 
  -3   4   8        0.75        3.60     26.90 o 
  -2   4   8       23.52       22.68     27.92 o 
  -1   4   8       54.12       23.56     28.95 o 
   0   4   8      530.15      562.90     45.35 o 
   1   4   8      257.94      238.60     40.15 o 
   2   4   8      128.49       98.91     34.93 o 
   3   4   8        1.09       40.20     34.63 o 
   4   4   8      315.10      208.51     41.43 o 
   5   4   8       28.43       85.53     41.71 o 
 -11   5   8       72.43       90.68     40.25 o 
 -10   5   8      151.14      131.74     37.94 o 
  -9   5   8      561.72      522.84     39.76 o 
  -8   5   8     2107.84     2473.32    104.66 o 
  -7   5   8      456.05      451.22     46.52 o 
  -6   5   8      166.31      142.77     32.24 o 
  -5   5   8      655.96      625.78     43.47 o 
  -4   5   8     1228.73     1331.79     60.14 o 
  -3   5   8      928.64      920.40     50.90 o 
  -2   5   8       29.91       39.37     39.61 o 
  -1   5   8        0.44       -5.73     27.76 o 
   0   5   8       22.00       11.44     30.36 o 
   1   5   8      855.60      757.57     52.77 o 
   2   5   8     1358.08     1357.62     81.18 o 
   3   5   8       15.75       19.04     34.33 o 
   4   5   8       23.77       16.06     38.14 o 
   5   5   8      207.10      208.52     64.45 o 
 -11   6   8     2014.80     2481.10    116.72 o 
 -10   6   8      448.00      477.04     47.87 o 
  -9   6   8       94.12      103.73     30.75 o 
  -8   6   8      426.36      356.15     44.55 o 
  -7   6   8      364.08      410.92     46.04 o 
  -6   6   8      986.01     1032.16     63.55 o 
  -5   6   8      787.01      785.56     54.90 o 
  -4   6   8      460.57      435.74     55.36 o 
  -3   6   8      194.84      100.97     30.81 o 
  -2   6   8      674.07      630.11     45.42 o 
  -1   6   8     1476.69     1529.87     67.12 o 
   0   6   8     1407.29     1475.58     66.96 o 
   1   6   8       25.69        4.67     32.04 o 
   2   6   8      172.04       90.06     36.51 o 
   3   6   8      377.34      354.74     50.07 o 
   4   6   8      543.00      573.17     53.19 o 
   5   6   8      474.01      495.34     53.37 o 
 -11   7   8        9.86      -42.51     42.51 o 
 -10   7   8       35.86      -41.48     41.48 o 
  -9   7   8       49.66       32.45     43.19 o 
  -8   7   8        7.86      -34.79     34.79 o 
  -7   7   8       27.61        7.27     34.77 o 
  -6   7   8       32.14       46.56     35.08 o 
  -5   7   8        4.97       -6.17     28.45 o 
  -4   7   8      141.25      141.25     30.48 o 
  -3   7   8       96.68       47.36     28.55 o 
  -2   7   8      150.65      105.20     32.64 o 
  -1   7   8       31.99       16.92     29.20 o 
   0   7   8        0.14      -29.38     29.66 o 
   1   7   8       57.65       41.54     34.14 o 
   2   7   8       28.63       15.55     32.97 o 
   3   7   8        5.29        1.14     41.19 o 
   4   7   8       19.79       -2.54     37.25 o 
   5   7   8        0.97        7.25     41.76 o 
 -11   8   8     1027.94     1108.51     89.10 o 
 -10   8   8      656.56      587.39     74.83 o 
  -9   8   8      266.59      252.60     48.42 o 
  -8   8   8        8.47       19.02     47.11 o 
  -7   8   8     1018.17     1114.17     66.94 o 
  -6   8   8      538.01      591.70     51.72 o 
  -5   8   8     1992.88     2169.68     77.62 o 
  -4   8   8      123.80       90.81     30.29 o 
  -3   8   8       55.28       34.67     33.97 o 
  -2   8   8     1369.72     1526.71     66.93 o 
  -1   8   8      909.40      984.11     83.43 o 
   0   8   8      383.11      413.38     42.17 o 
   1   8   8      178.03      243.67     39.03 o 
   2   8   8       46.07       67.33     34.57 o 
   3   8   8      160.07       59.70     37.89 o 
   4   8   8      122.44      121.28     41.27 o 
 -10   9   8      276.85      240.44     44.97 o 
  -9   9   8      558.21      479.68     58.52 o 
  -8   9   8      483.43      446.44     66.87 o 
  -7   9   8      229.50      247.73     57.09 o 
  -6   9   8       61.07       -6.23     34.64 o 
  -5   9   8       62.29       75.98     37.52 o 
  -4   9   8     1888.89     2228.87     80.57 o 
  -3   9   8      687.53      712.38     62.21 o 
  -2   9   8      342.22      371.88     39.20 o 
  -1   9   8       28.17        4.34     30.61 o 
   0   9   8      103.80       66.24     32.56 o 
   1   9   8      703.29      632.30     51.94 o 
   2   9   8     1298.39     1511.03     78.26 o 
   3   9   8        5.32       32.17     38.97 o 
   4   9   8      127.55       90.26     43.85 o 
 -10  10   8      326.16      393.04     60.07 o 
  -9  10   8        7.45       16.08     45.85 o 
  -8  10   8       98.33      120.08     54.68 o 
  -7  10   8       41.57       67.60     46.43 o 
  -6  10   8      252.03      215.85     53.69 o 
  -5  10   8       98.75       73.91     38.97 o 
  -4  10   8       24.79       17.99     30.40 o 
  -3  10   8       35.93        6.35     30.50 o 
  -2  10   8      105.75       38.89     31.23 o 
  -1  10   8      189.28      229.99     36.53 o 
   0  10   8       61.28       29.11     34.34 o 
   1  10   8       22.91       49.54     35.05 o 
   2  10   8       34.64       22.10     35.78 o 
   3  10   8       35.41       52.60     46.87 o 
   4  10   8      170.13      178.04     46.66 o 
 -10  11   8      417.84      513.51    100.57 o 
  -9  11   8     1514.36     1826.56     95.37 o 
  -8  11   8      415.76      455.03    134.20 o 
  -7  11   8     1311.46     1610.03    105.09 o 
  -6  11   8       56.49       26.47     45.79 o 
  -5  11   8      843.57      954.91     83.90 o 
  -4  11   8      921.74     1051.43     91.74 o 
  -3  11   8     1485.35     1681.04     85.01 o 
  -2  11   8      330.60      353.98     40.98 o 
  -1  11   8       28.55       29.73     34.15 o 
   0  11   8     1572.87     1716.02     75.71 o 
   1  11   8     1482.56     1619.33     73.91 o 
   2  11   8      119.60      119.67     52.53 o 
   3  11   8      534.40      511.55     71.70 o 
  -9  12   8       24.33       27.86     47.37 o 
  -8  12   8      155.85      182.78     97.40 o 
  -7  12   8       34.03       17.71     55.74 o 
  -6  12   8     1582.64     1685.34    129.06 o 
  -5  12   8       84.43       12.84     64.39 o 
  -4  12   8      109.45      -35.48     46.01 o 
  -3  12   8      442.76      461.75     66.83 o 
  -2  12   8       88.55       88.83     33.05 o 
  -1  12   8       16.85        1.56     34.30 o 
   0  12   8      637.50      709.05     52.47 o 
   1  12   8       38.10       33.69     36.98 o 
   2  12   8       15.89        6.99     39.18 o 
   3  12   8      183.35      116.76     49.73 o 
  -9  13   8       25.72       -2.51     59.57 o 
  -8  13   8      598.05      567.22     81.24 o 
  -7  13   8        4.38       46.19     64.48 o 
  -6  13   8        7.99       50.37     52.90 o 
  -5  13   8       40.01      -75.65     78.35 o 
  -4  13   8      516.60      452.59     64.93 o 
  -3  13   8       16.83       18.51     62.41 o 
  -2  13   8      949.28     1001.91     68.64 o 
  -1  13   8      174.37      160.69     39.63 o 
   0  13   8       93.08       66.29     37.73 o 
   1  13   8       25.30        1.38     37.32 o 
   2  13   8      308.16      431.09     51.08 o 
  -8  14   8        2.12       82.66     63.77 o 
  -7  14   8     1440.75     2105.68    168.11 o 
  -6  14   8      409.97      478.89     73.57 o 
  -5  14   8      687.42      784.43     81.35 o 
  -4  14   8       44.47       35.35    104.60 o 
  -3  14   8      268.45      196.97     62.27 o 
  -2  14   8      757.49      727.22     64.03 o 
  -1  14   8     1236.63     1441.71     82.32 o 
   0  14   8     1058.54      965.82     61.76 o 
   1  14   8     1362.70     1472.12     74.69 o 
  -7  15   8        1.68      -35.50     62.29 o 
  -6  15   8       43.33      107.62    102.76 o 
  -5  15   8       13.86      -40.78     64.95 o 
  -4  15   8     1113.50     1159.19     92.14 o 
  -3  15   8      385.44      395.63     67.34 o 
  -2  15   8        6.38       14.27     41.64 o 
  -1  15   8      276.66      234.81     51.91 o 
   0  15   8       37.52      108.25     50.58 o 
  -6  16   8     1418.71     1764.96    125.49 o 
  -5  16   8        9.33      -45.98     59.96 o 
  -4  16   8      218.19      234.09     66.24 o 
  -3  16   8       22.31      -28.66     57.19 o 
  -2  16   8      459.95      591.99    144.13 o 
  -1  16   8       16.74        0.31     47.44 o 
 -10   1   9      303.20      259.25     61.59 o 
  -9   1   9        0.41       -2.84     62.58 o 
  -8   1   9      665.75      591.94     69.88 o 
  -7   1   9      765.27      784.97     63.61 o 
  -6   1   9     1233.12     1433.26     64.21 o 
  -5   1   9      394.00      356.26     40.55 o 
  -4   1   9        6.41       -8.11     31.29 o 
  -3   1   9      882.15      934.47     79.13 o 
  -2   1   9     1392.83     1555.87     69.97 o 
  -1   1   9      407.47      426.08     45.54 o 
   0   1   9      231.28      234.39     39.26 o 
   1   1   9        4.88        4.11     35.83 o 
   2   1   9       83.56      -36.82     36.82 o 
   3   1   9      872.44      835.91     69.66 o 
 -10   2   9      448.75      367.34     63.28 o 
  -9   2   9     1054.93     1098.11     90.55 o 
  -8   2   9     1548.68     1906.97    157.55 o 
  -7   2   9       89.67      123.59     39.06 o 
  -6   2   9        4.61       -7.23     30.05 o 
  -5   2   9     2108.74     2385.68     84.38 o 
  -4   2   9      329.57      279.07     46.86 o 
  -3   2   9     1016.12     1009.61     58.67 o 
  -2   2   9       43.24       53.85     33.57 o 
  -1   2   9      572.49      594.61     52.26 o 
   0   2   9      158.34      107.11     55.29 o 
   1   2   9     1127.27     1318.71     71.18 o 
   2   2   9       48.13       76.14     45.17 o 
   3   2   9      117.67       66.88     41.32 o 
 -10   3   9      106.69      103.71     81.94 o 
  -9   3   9      104.01      120.93     54.38 o 
  -8   3   9      197.18       63.17     42.44 o 
  -7   3   9      505.41      398.76     49.42 o 
  -6   3   9       63.26       23.57     31.41 o 
  -5   3   9       32.24       14.20     30.74 o 
  -4   3   9       42.18       39.50     32.10 o 
  -3   3   9      651.25      700.63     49.42 o 
  -2   3   9        2.34        3.90     33.52 o 
  -1   3   9      154.15      162.72     37.72 o 
   0   3   9       66.37        2.91     33.44 o 
   1   3   9       58.65       64.61     37.26 o 
   2   3   9        0.32        5.80     39.10 o 
   3   3   9      778.74      761.78     60.02 o 
 -10   4   9     1408.64     1447.26    104.39 o 
  -9   4   9      996.54     1006.65     85.11 o 
  -8   4   9      426.51      540.75     54.61 o 
  -7   4   9      186.31      209.48     43.02 o 
  -6   4   9     2357.36     2554.93     87.36 o 
  -5   4   9       35.98        4.90     30.47 o 
  -4   4   9     2453.70     2606.99    101.13 o 
  -3   4   9      417.91      530.84     47.36 o 
  -2   4   9      203.48      152.18     37.71 o 
  -1   4   9      351.34      265.85     41.67 o 
   0   4   9      812.68      833.22     56.54 o 
   1   4   9      181.20      138.99     41.38 o 
   2   4   9     2164.65     2417.12     96.62 o 
   3   4   9      186.15      131.36     46.26 o 
 -10   5   9      875.16      973.31     91.41 o 
  -9   5   9      102.48      124.49     53.25 o 
  -8   5   9      286.96      377.32     51.60 o 
  -7   5   9     1275.26     1396.61     89.57 o 
  -6   5   9       32.52       86.90     39.37 o 
  -5   5   9      176.30      139.36     35.59 o 
  -4   5   9       10.79       24.78     32.83 o 
  -3   5   9      490.44      469.51     44.53 o 
  -2   5   9      206.48      206.43     44.34 o 
  -1   5   9     1539.11     1826.88     78.82 o 
   0   5   9      129.77       79.97     37.98 o 
   1   5   9       64.53       11.01     59.21 o 
   2   5   9      110.97      132.59     43.89 o 
   3   5   9      646.34      718.86     61.13 o 
 -10   6   9       55.51       51.49     91.44 o 
  -9   6   9       60.33      150.80     60.12 o 
  -8   6   9       57.67       -3.86     40.66 o 
  -7   6   9       13.32      -15.48     37.22 o 
  -6   6   9       77.11       87.76     38.72 o 
  -5   6   9     1148.12     1159.71     60.72 o 
  -4   6   9       10.17       22.45     33.67 o 
  -3   6   9     1158.95     1124.03     60.64 o 
  -2   6   9       20.53       16.68     35.54 o 
  -1   6   9       32.03       17.96     34.52 o 
   0   6   9       39.98       21.93     35.81 o 
   1   6   9      776.99      823.99     57.91 o 
   2   6   9      118.16       39.38     43.55 o 
  -9   7   9       90.98       88.05    137.26 o 
  -8   7   9     2720.38     2923.42    113.30 o 
  -7   7   9      296.66      295.49     48.17 o 
  -6   7   9     2207.43     2541.92    102.29 o 
  -5   7   9      133.36      113.38     35.36 o 
  -4   7   9       20.68      -11.39     44.70 o 
  -3   7   9      304.70      270.83     41.30 o 
  -2   7   9     2245.00     2471.26     92.16 o 
  -1   7   9      587.64      644.69     55.83 o 
   0   7   9      790.19      820.24     59.65 o 
   1   7   9      133.27       73.53     40.61 o 
   2   7   9       42.38        3.08     39.15 o 
  -9   8   9      840.38      898.47     97.43 o 
  -8   8   9       75.99       66.06     57.61 o 
  -7   8   9      230.65      232.45     56.93 o 
  -6   8   9      166.52      172.32     44.07 o 
  -5   8   9     1318.70     1416.03     79.60 o 
  -4   8   9        6.67      -17.61     33.58 o 
  -3   8   9     1039.64     1055.83     59.97 o 
  -2   8   9        0.80      -28.36     32.41 o 
  -1   8   9       21.58       44.18     36.72 o 
   0   8   9       75.96       97.34     40.48 o 
   1   8   9      575.19      574.89     53.39 o 
   2   8   9       48.56        8.07     41.27 o 
  -9   9   9      358.95      266.05     68.89 o 
  -8   9   9       61.90      -10.41     56.35 o 
  -7   9   9     1692.51     1670.90    111.11 o 
  -6   9   9       15.73      -33.16     44.72 o 
  -5   9   9      609.97      615.99     58.25 o 
  -4   9   9      131.16      145.24     37.84 o 
  -3   9   9      469.01      438.89     46.17 o 
  -2   9   9      205.01      182.04     38.78 o 
  -1   9   9      861.93      896.94     86.93 o 
   0   9   9       80.27       83.41     41.25 o 
   1   9   9       34.33       24.49     41.58 o 
  -8  10   9      352.82      280.18    106.06 o 
  -7  10   9       77.80       53.55     57.08 o 
  -6  10   9      132.41       54.38     56.89 o 
  -5  10   9      242.45      175.65     59.46 o 
  -4  10   9     1917.59     2153.14     84.05 o 
  -3  10   9      248.14      172.19     40.79 o 
  -2  10   9      201.73      134.48     41.09 o 
  -1  10   9      385.67      354.84     55.22 o 
   0  10   9      849.18      914.18     88.60 o 
   1  10   9      374.38      416.61     51.46 o 
  -7  11   9      346.36      293.58     64.85 o 
  -6  11   9       23.34       21.20     53.64 o 
  -5  11   9        2.39      -52.70     52.70 o 
  -4  11   9        5.51       -8.96     72.68 o 
  -3  11   9      152.53      140.74     39.33 o 
  -2  11   9       11.54       17.19     39.03 o 
  -1  11   9      634.87      792.87     56.74 o 
   0  11   9       90.18       96.39     43.31 o 
  -6  12   9        4.52      -39.91     54.77 o 
  -5  12   9     1077.24     1155.98     93.39 o 
  -4  12   9      241.96      180.59     89.54 o 
  -3  12   9      214.30      123.57     74.50 o 
  -2  12   9       14.79      -32.36     37.50 o 
  -1  12   9       19.93       17.70     51.30 o 
  -5  13   9      451.07      420.79     68.23 o 
  -4  13   9       43.60       31.93     57.51 o 
  -3  13   9       70.14       32.65     48.30 o 
  -2  13   9     1546.63     1557.47     87.18 o 
  -8   0  10      225.89      244.79     92.69 o 
  -7   0  10     2354.15     2792.37    200.47 o 
  -6   0  10      557.33      616.60    124.92 o 
  -5   0  10       16.93      -49.16     49.16 o 
  -4   0  10      317.24      364.86     92.94 o 
  -3   0  10     1717.31     1855.36    116.74 o 
  -2   0  10     1032.45     1104.08    173.01 o 
  -1   0  10      296.32      436.69     72.09 o 
   0   0  10       32.21       33.13     58.79 o 
  -8   1  10       39.53       34.74     57.54 o 
  -7   1  10       99.37       81.35     45.39 o 
  -6   1  10      560.06      551.81     56.06 o 
  -5   1  10       24.32        9.34     36.79 o 
  -4   1  10      334.47      325.28     65.15 o 
  -3   1  10      172.37      101.49     43.47 o 
  -2   1  10       41.13       36.09     40.99 o 
  -1   1  10       32.65       28.30     38.70 o 
   0   1  10      558.29      637.68     58.20 o 
  -8   2  10     1406.65     1694.91    110.94 o 
  -7   2  10       47.41       29.19     45.79 o 
  -6   2  10      410.18      469.89     48.00 o 
  -5   2  10       11.70       21.23     36.59 o 
  -4   2  10      400.52      500.90     84.86 o 
  -3   2  10      155.41       94.69     44.09 o 
  -2   2  10      429.88      383.85     80.06 o 
  -1   2  10        8.25       55.26     42.19 o 
   0   2  10        0.11      -39.16     39.16 o 
  -8   3  10      125.55      166.93     89.85 o 
  -7   3  10      333.15      471.06     65.03 o 
  -6   3  10      172.72      185.75     40.97 o 
  -5   3  10     1867.04     1973.39     81.10 o 
  -4   3  10      272.23      244.57     43.67 o 
  -3   3  10      233.29      166.54     43.13 o 
  -2   3  10        6.26       17.92     40.56 o 
  -1   3  10      956.05     1040.10     67.20 o 
  -7   4  10        1.31      -41.62     43.30 o 
  -6   4  10      124.51      152.07     48.20 o 
  -5   4  10        8.01       -5.14     36.61 o 
  -4   4  10      112.15       20.01     39.28 o 
  -3   4  10      142.21      156.23     43.45 o 
  -2   4  10      119.24      132.39     40.90 o 
  -1   4  10        8.57       22.96     42.27 o 
  -7   5  10       55.45        1.26     44.71 o 
  -6   5  10     1101.13     1055.18     75.57 o 
  -5   5  10      443.26      474.09     59.76 o 
  -4   5  10      186.39      146.82     45.33 o 
  -3   5  10       40.99       14.90     38.77 o 
  -2   5  10       35.05       -7.22     40.23 o 
  -1   5  10      257.07      216.84     46.44 o 
  -6   6  10      131.75      122.54     47.73 o 
  -5   6  10        6.16      -37.76     37.76 o 
  -4   6  10       35.69       18.70     39.42 o 
  -3   6  10      423.24      448.14     48.40 o 
  -2   6  10      203.49      156.96     57.45 o 
  -6   7  10       44.95       38.08     45.65 o 
  -5   7  10        6.08       45.00     47.85 o 
  -4   7  10       94.11       58.57     41.34 o 
  -3   7  10       74.80       83.10     41.17 o 
  -2   7  10        0.94       50.38     42.27 o 
  -4   8  10       18.19       13.46     41.85 o 
                                                 
